# Supplementary material for: MicroRNA–mRNA interactions underlying colorectal cancer molecular subtypes
Source: Nat Commun. 2015 Nov 17;6:8878. doi: 10.1038/ncomms9878 (PMC4660217; doi:10.1038/ncomms9878)
Supplement: Supplementary Data 1 — List of microRNAs differentially expressed in each subtype. For each subtype of each classfier, the table reports differential microRNAs and whether they are up-regulated or down-regulated. [file ncomms9878-s2.xlsx]

## Sheet: Foglio1
	Supplementary Dataset 1: Output of the MMRA pipeline - step I. List of microRNAs differentially expressed in each subtype. For each subtype of each classfier, the table reports differential microRNAs and whether they are up-regulated or down-regulated.
	CLASSIFIER	CLASS	microRNA	UP/DOWN REGULATED
	CCMS	1	hsa-mir-501	up
	CCMS	2	hsa-mir-1266	up
	CCMS	2	hsa-mir-155	up
	CCMS	2	hsa-mir-223	up
	CCMS	2	hsa-mir-31	up
	CCMS	2	hsa-mir-582	up
	CCMS	2	hsa-mir-625	up
	CCMS	2	hsa-mir-1-2	down
	CCMS	2	hsa-mir-1247	down
	CCMS	2	hsa-mir-1269	down
	CCMS	2	hsa-mir-181d	down
	CCMS	2	hsa-mir-196b	down
	CCMS	2	hsa-mir-217	down
	CCMS	2	hsa-mir-224	down
	CCMS	2	hsa-mir-362	down
	CCMS	2	hsa-mir-552	down
	CCMS	2	hsa-mir-592	down
	CCMS	2	hsa-mir-99a	down
	CCMS	3	hsa-mir-31	up
	CCMS	3	hsa-mir-375	up
	CCMS	3	hsa-mir-625	up
	CCMS	3	hsa-mir-1269	down
	CCMS	3	hsa-mir-592	down
	CCMS	4	hsa-let-7c	up
	CCMS	4	hsa-mir-1-2	up
	CCMS	4	hsa-mir-100	up
	CCMS	4	hsa-mir-125b-1	up
	CCMS	4	hsa-mir-125b-2	up
	CCMS	4	hsa-mir-133a-1	up
	CCMS	4	hsa-mir-133b	up
	CCMS	4	hsa-mir-143	up
	CCMS	4	hsa-mir-218-2	up
	CCMS	4	hsa-mir-490	up
	CCMS	4	hsa-mir-99a	up
	CCMS	4	hsa-mir-130b	down
	CCMS	4	hsa-mir-135b	down
	CCMS	4	hsa-mir-141	down
	CCMS	4	hsa-mir-148a	down
	CCMS	4	hsa-mir-153-2	down
	CCMS	4	hsa-mir-16-2	down
	CCMS	4	hsa-mir-18a	down
	CCMS	4	hsa-mir-192	down
	CCMS	4	hsa-mir-194-1	down
	CCMS	4	hsa-mir-194-2	down
	CCMS	4	hsa-mir-196a-1	down
	CCMS	4	hsa-mir-196a-2	down
	CCMS	4	hsa-mir-196b	down
	CCMS	4	hsa-mir-19b-1	down
	CCMS	4	hsa-mir-19b-2	down
	CCMS	4	hsa-mir-200a	down
	CCMS	4	hsa-mir-203	down
	CCMS	4	hsa-mir-210	down
	CCMS	4	hsa-mir-215	down
	CCMS	4	hsa-mir-29b-1	down
	CCMS	4	hsa-mir-29b-2	down
	CCMS	4	hsa-mir-33a	down
	CCMS	4	hsa-mir-362	down
	CCMS	4	hsa-mir-375	down
	CCMS	4	hsa-mir-429	down
	CCMS	4	hsa-mir-576	down
	CCMS	4	hsa-mir-592	down
	CCMS	4	hsa-mir-625	down
	CCMS	4	hsa-mir-7-1	down
	CCMS	4	hsa-mir-942	down
	CCMS	4	hsa-mir-95	down
	CCMS	5	hsa-mir-1269	up
	CCMS	5	hsa-mir-552	up
	CCMS	5	hsa-mir-592	up
	CCMS	6	hsa-mir-215	up
	CRCA	1	hsa-mir-146b	up
	CRCA	1	hsa-mir-155	up
	CRCA	1	hsa-mir-223	up
	CRCA	1	hsa-mir-31	up
	CRCA	1	hsa-mir-1247	down
	CRCA	1	hsa-mir-181d	down
	CRCA	1	hsa-mir-224	down
	CRCA	1	hsa-mir-552	down
	CRCA	1	hsa-mir-592	down
	CRCA	2	hsa-mir-31	up
	CRCA	2	hsa-mir-375	up
	CRCA	2	hsa-mir-1269	down
	CRCA	2	hsa-mir-592	down
	CRCA	3	hsa-mir-215	up
	CRCA	4	hsa-mir-1269	up
	CRCA	4	hsa-mir-196b	up
	CRCA	4	hsa-mir-224	up
	CRCA	4	hsa-mir-483	up
	CRCA	4	hsa-mir-552	up
	CRCA	4	hsa-mir-592	up
	CRCA	4	hsa-mir-31	down
	CRCA	5	hsa-let-7c	up
	CRCA	5	hsa-mir-1-2	up
	CRCA	5	hsa-mir-100	up
	CRCA	5	hsa-mir-125b-1	up
	CRCA	5	hsa-mir-125b-2	up
	CRCA	5	hsa-mir-133a-1	up
	CRCA	5	hsa-mir-133b	up
	CRCA	5	hsa-mir-143	up
	CRCA	5	hsa-mir-218-2	up
	CRCA	5	hsa-mir-490	up
	CRCA	5	hsa-mir-99a	up
	CRCA	5	hsa-mir-103-2	down
	CRCA	5	hsa-mir-130b	down
	CRCA	5	hsa-mir-135b	down
	CRCA	5	hsa-mir-141	down
	CRCA	5	hsa-mir-147b	down
	CRCA	5	hsa-mir-148a	down
	CRCA	5	hsa-mir-153-2	down
	CRCA	5	hsa-mir-16-2	down
	CRCA	5	hsa-mir-17	down
	CRCA	5	hsa-mir-18a	down
	CRCA	5	hsa-mir-192	down
	CRCA	5	hsa-mir-194-2	down
	CRCA	5	hsa-mir-196a-1	down
	CRCA	5	hsa-mir-196a-2	down
	CRCA	5	hsa-mir-196b	down
	CRCA	5	hsa-mir-19b-1	down
	CRCA	5	hsa-mir-19b-2	down
	CRCA	5	hsa-mir-200a	down
	CRCA	5	hsa-mir-200b	down
	CRCA	5	hsa-mir-203	down
	CRCA	5	hsa-mir-20a	down
	CRCA	5	hsa-mir-210	down
	CRCA	5	hsa-mir-215	down
	CRCA	5	hsa-mir-29b-1	down
	CRCA	5	hsa-mir-29b-2	down
	CRCA	5	hsa-mir-32	down
	CRCA	5	hsa-mir-33a	down
	CRCA	5	hsa-mir-33b	down
	CRCA	5	hsa-mir-345	down
	CRCA	5	hsa-mir-362	down
	CRCA	5	hsa-mir-375	down
	CRCA	5	hsa-mir-429	down
	CRCA	5	hsa-mir-576	down
	CRCA	5	hsa-mir-592	down
	CRCA	5	hsa-mir-625	down
	CRCA	5	hsa-mir-7-1	down
	CRCA	5	hsa-mir-942	down
	CRCA	5	hsa-mir-95	down
	CCS	1	hsa-mir-1247	up
	CCS	1	hsa-mir-1269	up
	CCS	1	hsa-mir-192	up
	CCS	1	hsa-mir-196b	up
	CCS	1	hsa-mir-224	up
	CCS	1	hsa-mir-362	up
	CCS	1	hsa-mir-483	up
	CCS	1	hsa-mir-552	up
	CCS	1	hsa-mir-592	up
	CCS	1	hsa-mir-31	down
	CCS	2	hsa-mir-1266	up
	CCS	2	hsa-mir-31	up
	CCS	2	hsa-mir-582	up
	CCS	2	hsa-mir-625	up
	CCS	2	hsa-mir-1-2	down
	CCS	2	hsa-mir-1247	down
	CCS	2	hsa-mir-1269	down
	CCS	2	hsa-mir-133a-1	down
	CCS	2	hsa-mir-552	down
	CCS	2	hsa-mir-592	down
	CCS	2	hsa-mir-99a	down
	CCS	3	hsa-let-7c	up
	CCS	3	hsa-mir-1-2	up
	CCS	3	hsa-mir-100	up
	CCS	3	hsa-mir-125b-1	up
	CCS	3	hsa-mir-125b-2	up
	CCS	3	hsa-mir-133a-1	up
	CCS	3	hsa-mir-133b	up
	CCS	3	hsa-mir-143	up
	CCS	3	hsa-mir-218-2	up
	CCS	3	hsa-mir-490	up
	CCS	3	hsa-mir-99a	up
	CCS	3	hsa-mir-130b	down
	CCS	3	hsa-mir-135b	down
	CCS	3	hsa-mir-141	down
	CCS	3	hsa-mir-148a	down
	CCS	3	hsa-mir-153-2	down
	CCS	3	hsa-mir-16-2	down
	CCS	3	hsa-mir-17	down
	CCS	3	hsa-mir-188	down
	CCS	3	hsa-mir-18a	down
	CCS	3	hsa-mir-192	down
	CCS	3	hsa-mir-194-1	down
	CCS	3	hsa-mir-194-2	down
	CCS	3	hsa-mir-196a-1	down
	CCS	3	hsa-mir-196a-2	down
	CCS	3	hsa-mir-196b	down
	CCS	3	hsa-mir-19b-1	down
	CCS	3	hsa-mir-19b-2	down
	CCS	3	hsa-mir-200a	down
	CCS	3	hsa-mir-203	down
	CCS	3	hsa-mir-20a	down
	CCS	3	hsa-mir-210	down
	CCS	3	hsa-mir-215	down
	CCS	3	hsa-mir-29b-1	down
	CCS	3	hsa-mir-335	down
	CCS	3	hsa-mir-33a	down
	CCS	3	hsa-mir-362	down
	CCS	3	hsa-mir-429	down
	CCS	3	hsa-mir-576	down
	CCS	3	hsa-mir-592	down
	CCS	3	hsa-mir-7-1	down
	CCS	3	hsa-mir-942	down
	CCS	3	hsa-mir-95	down
