# Supplementary material for: MicroRNA–mRNA interactions underlying colorectal cancer molecular subtypes
Source: Nat Commun. 2015 Nov 17;6:8878. doi: 10.1038/ncomms9878 (PMC4660217; doi:10.1038/ncomms9878)
Supplement: Supplementary Data 2 — A double filter for significant regulation, based on t-test (p< 0.05) and fold-change (+/- 1.5x), was applied to the 14345 genes expressed in HT-29 cells, to identify mRNAs modulated by the various microRNA silencers. The total stem genes mapped on this dataset were 185 and 230, respectively Up and Down in the Stem subtype (See online methods for further details). [file ncomms9878-s3.xlsx]

## Sheet: Foglio1
	Supplementary Dataset 2: Genes significantly modulated after microRNA downregulation in HT-29 cell lines. A double filter for significant regulation, based on t-test (p< 0.05) and fold-change (+/- 1.5x), was applied to the 14345 genes expressed in HT-29 cells, to identify mRNAs modulated by the various microRNA silencers. The total stem genes mapped on this dataset were 185 and 230 , respectively…
	Illumina GEO Probe_ID	Gene Symbol	Modulated by miRZIP-194 (1=yes)	Fold Change (Log2Ratio)	T-test p-value	Modulated by miRZIP-200b (1=yes)	Fold Change (Log2Ratio)	T-test p-value	Modulated by miRZIP-429 (1=yes)	Fold Change (Log2Ratio)	T-test p-value	Gene up in Stem (1=yes)	Gene Up in Non-Stem (1=yes)
	ILMN_1693338	CYP1B1	1	1.16232	0.0344789	0	0.722395	0.0756604	0	1.08458	0.0646021	1	0
	ILMN_2316236	HOPX	1	-1.18479	0.0137097	0	-0.369195	0.167041	0	-0.285441	0.195954	1	0
	ILMN_1686116	THBS1	1	1.47523	0.041697	1	1.75471	0.0282616	0	0.733165	0.15772	1	0
	ILMN_1764709	MAFB	1	0.89785	0.0118146	0	0.488623	0.0358609	1	1.00667	0.0193771	1	0
	ILMN_1721876	TIMP2	1	0.780648	0.00501403	0	0.603765	0.162068	0	0.272086	0.0203494	1	0
	ILMN_2184184	ANXA1	0	1.24202	0.0517665	1	1.36156	0.00738386	0	0.452505	0.174365	1	0
	ILMN_1801584	CXCR4	0	-0.576935	0.0746562	1	1.4622	0.0219433	0	0.0445875	0.824772	1	0
	ILMN_1810725	FAM129A	0	-0.269748	0.48916	1	1.95623	0.0251112	0	-0.888873	0.10893	1	0
	ILMN_1695945	MEIS2	0	0.0491454	0.720895	1	-0.688453	0.00735731	0	-0.335284	0.146373	1	0
	ILMN_1683023	PDGFC	0	0.223034	0.511378	1	-0.690111	0.0146267	0	-0.176347	0.601027	1	0
	ILMN_1699574	NRP1	0	-0.486755	0.105871	0	-0.355944	0.169647	1	-0.826264	0.0406861	1	0
	ILMN_2206746	BGN	1	-1.35983	0.0066864	1	-1.8086	0.00206182	1	-1.20471	0.00584509	1	0
	ILMN_1812995	CTSL1	1	0.800073	0.000886882	1	0.866041	0.0140317	0	0.324432	0.0368159	1	0
	ILMN_2366445	KRT80	1	1.15079	0.0164731	1	0.918795	0.0288996	0	0.200236	0.375143	1	0
	ILMN_1734276	PMEPA1	1	0.675332	0.0490002	1	0.674175	0.00862443	0	0.0237972	0.884013	1	0
	ILMN_2309156	PMEPA1	1	0.880194	0.00993641	1	0.814969	0.00296924	0	-0.0418384	0.845865	1	0
	ILMN_1754103	CLDN11	1	0.972125	0.0102637	0	0.348994	0.388941	0	0.263971	0.168003	1	0
	ILMN_2374036	CTSL1	1	0.747325	0.00676132	0	0.58117	0.00138675	0	0.130837	0.0196184	1	0
	ILMN_1652280	FBXO32	1	-0.658111	0.0148709	0	-0.00481977	0.969043	0	-0.123349	0.607368	1	0
	ILMN_2173004	RAB8B	1	-0.789996	0.0272211	0	-0.295848	0.176985	0	-0.15527	0.53266	1	0
	ILMN_1757552	PTRF	0	0.476065	0.183063	1	0.796562	0.0254858	1	0.586897	0.0416863	1	0
	ILMN_1752526	RNF144B	0	-0.452044	0.0195114	1	-1.22979	0.00270696	1	-0.711011	0.00783479	1	0
	ILMN_1680996	ALOX5	0	0.561863	0.0945261	1	0.66614	0.0403159	0	0.490705	0.118747	1	0
	ILMN_1774077	GBP2	0	0.0869056	0.462237	1	0.839711	0.0120635	0	0.163557	0.203266	1	0
	ILMN_1706687	KLHL5	0	0.320138	0.0288862	1	0.891608	0.0229089	0	0.181518	0.20415	1	0
	ILMN_2342437	KLHL5	0	0.436603	0.177683	1	1.00334	0.0279879	0	0.248098	0.283423	1	0
	ILMN_3302919	MYOF	0	0.534959	0.0202689	1	0.730862	0.010232	0	0.224014	0.106024	1	0
	ILMN_1758146	SIRPA	0	0.500044	0.0968309	1	1.75993	0.00976383	0	0.611917	0.0746261	1	0
	ILMN_1695946	TRNP1	0	0.0708371	0.588512	1	0.732604	0.0123016	0	0.104069	0.600051	1	0
	ILMN_1812926	ANTXR2	0	-0.268207	0.081652	0	0.477426	0.073324	1	0.77458	0.0314551	1	0
	ILMN_3242038	GPX8	0	-0.398523	0.105906	0	-0.824782	0.0668996	1	-0.657621	0.027128	1	0
	ILMN_1735220	CAV2	1	0.658238	0.0425683	1	1.30567	0.00636854	1	1.28852	0.00608641	1	0
	ILMN_1705814	KRT80	1	1.70149	0.00482833	1	1.04614	0.0133481	1	0.62952	0.00237427	1	0
	ILMN_2199439	CA2	1	-1.14697	0.0159728	1	0.96531	0.0222256	0	0.268787	0.206992	0	1
	ILMN_1737076	HHLA2	1	0.896077	0.0271592	0	-0.164393	0.186941	1	0.961842	0.00744056	0	1
	ILMN_1665832	ID1	1	1.0707	0.0310574	0	0.752018	0.0606577	1	0.956755	0.0379793	0	1
	ILMN_1733042	BCAS1	1	-0.628185	0.00416814	0	0.120645	0.471575	0	0.119938	0.119261	0	1
	ILMN_1666536	VSIG2	1	-0.656582	0.0238625	0	0.21355	0.0723253	0	-0.258319	0.0576043	0	1
	ILMN_1779857	KLF4	0	0.1201	0.121836	1	0.585261	0.00450321	0	0.396452	0.0099924	0	1
	ILMN_2371911	MUC1	0	0.247428	0.00679981	0	0.384771	0.206931	1	1.10438	0.00576898	0	1
	ILMN_1756992	MUC1	0	0.408229	0.0568783	0	0.496997	0.0464214	1	1.19694	0.0314964	0	1
	ILMN_1720998	CA12	1	-1.16876	0.0177427	1	0.856841	0.0209524	0	0.190934	0.56692	0	1
	ILMN_2067408	CLRN3	1	-0.736259	0.0433629	1	-0.927241	0.0180474	0	0.138848	0.324133	0	1
	ILMN_2112474	PAQR5	1	-0.835874	0.0266799	1	-0.709944	0.0162601	0	-0.69063	0.12487	0	1
	ILMN_1768469	TCN1	1	1.89096	0.0110614	1	0.992951	0.0290424	0	0.0738899	0.713188	0	1
	ILMN_1663919	TFF2	1	-0.907763	0.00197799	1	-0.751892	0.0365814	0	-0.554527	0.0269837	0	1
	ILMN_2150258	ZFP36L2	1	0.649638	0.0085271	1	0.927738	0.0207668	0	0.466929	0.0991584	0	1
	ILMN_1696339	ZIC2	1	1.02919	0.00630476	1	1.25643	0.000496238	0	0.416746	0.00227897	0	1
	ILMN_2326509	CASP1	1	1.37852	0.0159808	0	0.255234	0.337519	1	1.09835	0.0167624	0	1
	ILMN_2326512	CASP1	1	1.49018	0.0203679	0	0.211394	0.41413	1	1.45268	0.0104996	0	1
	ILMN_1699421	ANXA10	1	-0.888227	0.00791726	0	0.428162	0.166147	0	0.0567927	0.775143	0	1
	ILMN_1781745	C9ORF152	1	-0.698263	0.0380179	0	0.264605	0.127273	0	0.0218945	0.868307	0	1
	ILMN_2382942	CA12	1	-1.19126	0.0267093	0	0.609534	0.0710837	0	0.00679992	0.97385	0	1
	ILMN_2384181	DHRS9	1	1.3206	0.0295831	0	0.847618	0.0699653	0	1.01681	0.0569509	0	1
	ILMN_1723123	FGFR3	1	-0.877639	0.0177455	0	-0.234068	0.24258	0	0.35584	0.0603613	0	1
	ILMN_1769433	IQGAP2	1	-0.949284	0.0440247	0	-0.138146	0.612383	0	-0.0549107	0.862195	0	1
	ILMN_1803528	LRRC31	1	-1.48977	0.0306273	0	-0.315189	0.406641	0	-0.137242	0.646695	0	1
	ILMN_1663640	MAOA	1	-0.943541	0.0111566	0	0.580575	0.0164576	0	0.218414	0.170047	0	1
	ILMN_1748303	MUC5AC	1	-1.51824	0.0325104	0	-0.0175288	0.962853	0	0.0317252	0.875591	0	1
	ILMN_1806434	PAQR5	1	-0.594694	0.0157239	0	-0.315151	0.0814115	0	-0.236595	0.088676	0	1
	ILMN_1786601	PLAGL2	1	0.594175	0.0339694	0	0.334277	0.0788723	0	0.257216	0.163094	0	1
	ILMN_2338452	SERPINA1	1	-0.825548	0.0468839	0	0.468409	0.00410862	0	0.0739414	0.327588	0	1
	ILMN_2404154	SERPINA1	1	-1.08073	0.0142788	0	0.158037	0.221992	0	-0.236741	0.201111	0	1
	ILMN_1730977	SLC44A4	1	-0.789292	0.0394833	0	0.242918	0.0235997	0	-0.369009	0.166777	0	1
	ILMN_1681135	SPATA2	1	0.615103	0.0103353	0	0.413447	0.0360915	0	0.269269	0.019914	0	1
	ILMN_1811387	TFF3	1	-1.68627	0.0397903	0	-0.796462	0.266276	0	-0.419482	0.263342	0	1
	ILMN_1791123	TMPRSS2	1	-0.929337	0.00756796	0	-0.563471	0.000386949	0	-0.0367105	0.810193	0	1
	ILMN_1672148	AKR1B10	0	-0.405319	0.116907	1	1.72392	0.00558266	1	0.745258	0.0117314	0	1
	ILMN_2232463	ARL14	0	0.298204	0.0172793	1	0.706383	0.00709716	1	1.45606	0.00781591	0	1
	ILMN_1779882	ANKRD43	0	-0.552926	0.0248401	1	-0.833301	0.00468107	0	-0.155016	0.111621	0	1
	ILMN_1727462	ARSE	0	-0.259464	0.192763	1	0.647348	0.0375125	0	0.159895	0.320991	0	1
	ILMN_1724480	AXIN2	0	0.0917254	0.697478	1	0.782825	0.0341898	0	0.366413	0.162272	0	1
	ILMN_1798210	E2F7	0	0.277193	0.099561	1	-0.742819	0.0016766	0	0.157836	0.528376	0	1
	ILMN_1741346	EPHB3	0	0.0244061	0.777569	1	0.897075	0.0149373	0	0.18949	0.201807	0	1
	ILMN_1692223	LCN2	0	-0.00596704	0.976342	1	1.09896	0.0221495	0	-0.25743	0.328085	0	1
	ILMN_1795342	MLPH	0	-0.499788	0.123503	1	0.684562	0.0193865	0	-0.29025	0.0377875	0	1
	ILMN_1733627	NEDD4L	0	-0.067616	0.244411	1	-0.915345	0.0109726	0	-0.680484	0.0547819	0	1
	ILMN_1784447	PLCE1	0	-0.45803	0.129345	1	-0.790912	0.0331831	0	-0.234731	0.482768	0	1
	ILMN_1700268	QPRT	0	-0.399287	0.0974912	1	-0.968699	0.000671651	0	-0.0997612	0.651669	0	1
	ILMN_1787266	SPINK1	0	-0.737766	0.0827803	1	1.51439	0.0384508	0	-0.233623	0.0175079	0	1
	ILMN_1775587	STX19	0	0.08307	0.750542	1	-0.848413	0.000660824	0	0.147471	0.488655	0	1
	ILMN_1765574	TFAP2A	0	-0.422694	0.125336	1	-0.705989	0.0156181	0	-0.437823	0.0959789	0	1
	ILMN_1796949	TPX2	0	-0.155593	0.345336	1	-0.844928	0.0344229	0	-0.592113	0.0646913	0	1
	ILMN_2129572	F3	0	0.4586	0.193716	0	0.25795	0.0126316	1	0.834451	0.00886887	0	1
	ILMN_1718863	KCNK1	0	0.235439	0.440644	0	0.64322	0.0923855	1	0.791809	0.0119744	0	1
	ILMN_2071641	KCNK1	0	0.103011	0.65578	0	0.512471	0.0189604	1	0.938132	0.00204925	0	1
	ILMN_1651568	MUC13	0	-0.0347992	0.849961	0	-0.196989	0.350337	1	0.99245	0.0245584	0	1
	ILMN_2306540	PDE9A	0	-0.0974664	0.585387	0	0.0705586	0.470273	1	-0.735539	0.0146101	0	1
	ILMN_2367681	SPAG1	0	-0.377897	0.025496	0	0.347307	0.0588131	1	0.711136	0.00759926	0	1
	ILMN_1712773	SPAG1	0	-0.106844	0.33815	0	0.543605	0.0014882	1	0.737049	0.0173862	0	1
	ILMN_1735045	A4GALT	1	1.09481	0.00301642	1	0.962756	0.00231794	0	0.0476221	0.489987	0	0
	ILMN_1789641	ABCG2	1	-0.647131	0.0131357	1	-0.675745	0.0391584	0	-0.245821	0.161404	0	0
	ILMN_1747577	ALAD	1	-0.658832	0.0417591	1	-0.709299	0.0353503	0	-0.430901	0.169668	0	0
	ILMN_1678143	ARHGDIB	1	0.616566	0.00812817	1	-0.769152	0.00361088	0	-0.0341531	0.484856	0	0
	ILMN_1698804	ATP10B	1	1.54199	0.0288761	1	1.23118	0.0385781	0	0.960409	0.0613337	0	0
	ILMN_1722718	BMP2	1	0.628059	0.018497	1	0.764779	0.00431687	0	0.00111262	0.987409	0	0
	ILMN_1709734	BMP4	1	0.600173	0.00231006	1	0.645145	0.00286542	0	0.44976	0.0561759	0	0
	ILMN_1797693	BRI3BP	1	-0.601716	0.0472653	1	-0.866959	0.0399512	0	0.0996404	0.740123	0	0
	ILMN_2390310	C17ORF91	1	0.644423	0.0301728	1	0.724651	0.00261096	0	0.46848	0.0328854	0	0
	ILMN_2077886	C1ORF109	1	0.600688	0.0433771	1	0.869248	0.0489741	0	0.382893	0.0703629	0	0
	ILMN_2310296	C21ORF58	1	-0.727961	0.0368373	1	-0.917171	0.00615753	0	-0.406635	0.0922821	0	0
	ILMN_1794829	C6ORF117	1	-0.597635	0.028155	1	0.629261	0.0100888	0	-0.0951692	0.11177	0	0
	ILMN_1681221	C9ORF100	1	-0.678525	0.0326765	1	-0.897052	0.00651062	0	-0.195214	0.128493	0	0
	ILMN_1711078	CDC2L2	1	-0.769885	0.00809512	1	-0.657639	0.0279784	0	-0.377091	0.094409	0	0
	ILMN_1730928	CDK5R1	1	1.04522	0.0458572	1	0.677889	0.00544088	0	0.404036	0.0218014	0	0
	ILMN_2368718	CENPM	1	-0.938486	0.0118782	1	-0.601907	0.0193315	0	-0.0140615	0.887137	0	0
	ILMN_2368721	CENPM	1	-0.926296	0.0247804	1	-0.772867	0.0375794	0	-0.164786	0.606618	0	0
	ILMN_1778964	CLIC5	1	0.740088	0.0161422	1	0.6615	0.0169525	0	0.359545	0.119675	0	0
	ILMN_1663538	CLYBL	1	0.67977	0.00829633	1	1.21535	0.000314799	0	0.183951	0.023155	0	0
	ILMN_1782439	CNN3	1	0.60704	0.00803693	1	0.935372	0.00192448	0	0.0323219	0.856299	0	0
	ILMN_2279635	EIF4G2	1	0.732487	0.0103048	1	1.13464	0.0050089	0	0.376183	0.0324343	0	0
	ILMN_1655051	FAM86B1	1	0.645918	0.038671	1	0.693063	0.0343165	0	0.371906	0.217405	0	0
	ILMN_1815734	FCHSD2	1	-0.718132	0.0202373	1	-0.712639	0.0128565	0	-0.463555	0.0281052	0	0
	ILMN_2370976	FER1L3	1	0.806397	0.0223372	1	0.792362	0.0181726	0	0.393697	0.0411328	0	0
	ILMN_1746465	FJX1	1	1.37845	0.0129131	1	1.43145	0.00706735	0	0.0161756	0.927888	0	0
	ILMN_2072622	FLJ12684	1	0.903098	0.0493302	1	1.22429	0.0176736	0	0.385057	0.0694245	0	0
	ILMN_1738401	FOXC1	1	1.21846	0.0462118	1	1.52243	0.0260792	0	0.712882	0.12096	0	0
	ILMN_1799535	GJB1	1	-0.745515	0.019394	1	-0.658328	0.0148771	0	-0.0777671	0.418245	0	0
	ILMN_2226223	GJB6	1	0.685192	0.0459005	1	-0.781609	0.0381626	0	-0.367449	0.169794	0	0
	ILMN_2324056	GNL3	1	0.668254	0.0392724	1	0.898002	0.0249413	0	0.444792	0.0929758	0	0
	ILMN_1744299	GPR110	1	1.11443	0.00957224	1	0.743558	0.0327652	0	0.407066	0.0355722	0	0
	ILMN_2241124	GPR110	1	0.903386	0.043845	1	0.771772	0.00291913	0	0.483738	0.022669	0	0
	ILMN_1745068	GRTP1	1	-0.697697	0.00363594	1	-0.903888	0.0149807	0	-0.510218	0.00756725	0	0
	ILMN_1742577	GTPBP4	1	0.650212	0.0176088	1	0.679278	0.0187672	0	0.575463	0.0421355	0	0
	ILMN_1761733	HLA-DMB	1	-1.54158	0.0150547	1	1.38052	0.00638883	0	-0.103104	0.699564	0	0
	ILMN_1760647	HOXA3	1	-0.827881	0.0143433	1	-0.89455	0.00698674	0	-0.608867	0.0515901	0	0
	ILMN_1826921	HS.181245	1	-0.730375	0.0244573	1	-0.631541	0.0278517	0	-0.46728	0.0328527	0	0
	ILMN_1907834	HS.572444	1	0.708183	0.0247138	1	0.938743	0.0175362	0	0.392578	0.323745	0	0
	ILMN_1704055	HSPC111	1	0.607082	0.0282465	1	1.0489	0.00440143	0	0.475302	0.055965	0	0
	ILMN_1777449	IFT74	1	-1.09574	0.038212	1	-1.08447	0.0223757	0	-0.615682	0.157459	0	0
	ILMN_2083469	IRS2	1	0.967288	0.0254611	1	1.44014	0.0112366	0	0.320063	0.206528	0	0
	ILMN_1714820	ITGB1	1	0.769339	0.00970553	1	0.897057	0.0400383	0	0.31888	0.104649	0	0
	ILMN_1724062	LIN54	1	-0.586447	0.0073478	1	-0.905932	0.015538	0	0.0476656	0.642445	0	0
	ILMN_3278070	LOC100131336	1	0.639571	0.00681337	1	0.639528	0.0027329	0	0.501456	0.0261553	0	0
	ILMN_3245194	LOC100132323	1	-0.6683	0.00102278	1	-0.588382	0.0203497	0	-0.53012	0.00479459	0	0
	ILMN_3200330	LOC399988	1	0.7196	0.00590138	1	0.7064	0.0176252	0	0.538298	0.0124862	0	0
	ILMN_1776327	LOC727820	1	-0.838455	0.00171918	1	-1.06432	0.00301931	0	-0.531093	0.00720915	0	0
	ILMN_3226082	LOC728620	1	0.625308	0.0145863	1	0.727807	0.0192767	0	0.17521	0.324524	0	0
	ILMN_1754332	LOC85389	1	0.839077	0.0117606	1	0.681854	0.0140654	0	0.563166	0.0189335	0	0
	ILMN_3236220	LPAR2	1	-0.631326	0.018479	1	-0.587055	0.0104837	0	-0.423295	0.324471	0	0
	ILMN_2221564	LYAR	1	0.609593	0.00129239	1	0.614129	0.03522	0	0.50527	0.121456	0	0
	ILMN_1688464	MAP6D1	1	0.646623	0.00665182	1	1.07495	0.00684603	0	0.310733	0.0730327	0	0
	ILMN_1679177	MARS2	1	0.925404	0.0327535	1	1.4364	0.00723185	0	0.571101	0.0403622	0	0
	ILMN_1815190	METTL1	1	0.620858	0.0398583	1	0.806183	0.0241611	0	0.375624	0.173871	0	0
	ILMN_1722438	MGAT4B	1	0.747625	0.0136798	1	0.635707	0.0203564	0	0.472093	0.0368908	0	0
	ILMN_2165473	MID1IP1	1	-0.877778	0.0236444	1	-0.838875	0.0350266	0	-0.713898	0.0989392	0	0
	ILMN_1717046	MOBKL2B	1	-0.849804	0.0310307	1	-0.983571	0.0244545	0	0.134579	0.658042	0	0
	ILMN_1663145	NOMO3	1	0.745081	0.0308758	1	0.687992	0.0488826	0	0.390765	0.144578	0	0
	ILMN_3247723	NOP16	1	0.699096	0.0351487	1	1.21025	0.0256096	0	0.545957	0.0781989	0	0
	ILMN_1726064	PAK1IP1	1	0.824534	0.00930579	1	0.848197	0.0123772	0	0.0445613	0.622325	0	0
	ILMN_2186061	PFKFB3	1	0.781066	0.0341884	1	1.15926	0.0142077	0	0.45357	0.103561	0	0
	ILMN_1780236	PMM1	1	-0.851211	0.016344	1	-0.959843	0.0115966	0	-0.90322	0.140629	0	0
	ILMN_1797531	PRKAG2	1	0.714839	0.0258852	1	0.848198	0.018313	0	0.343096	0.0996555	0	0
	ILMN_1734773	PRSS1	1	-0.698078	0.0255124	1	2.7396	0.00469527	0	-0.59713	0.0739641	0	0
	ILMN_1804737	RAVER2	1	-0.70979	0.047647	1	-0.844977	0.0431799	0	-0.0246379	0.93295	0	0
	ILMN_1660864	RHBDL1	1	-0.966783	0.00606383	1	-0.6242	0.0132099	0	-0.577956	0.135125	0	0
	ILMN_1797534	RIOK1	1	0.81312	0.00387757	1	1.0424	0.00336281	0	0.581973	0.0298153	0	0
	ILMN_2388190	SCEL	1	1.33107	0.00627263	1	1.78107	0.000187914	0	0.414742	0.200642	0	0
	ILMN_1656386	SEC24D	1	-0.615232	0.0256609	1	1.03823	0.000775649	0	0.132292	0.431391	0	0
	ILMN_1651799	SLC38A2	1	-1.40872	0.0326677	1	-2.2269	0.0311644	0	-0.9257	0.0792824	0	0
	ILMN_1804822	SRXN1	1	0.665073	0.0470394	1	1.8331	0.00199582	0	0.392873	0.0284564	0	0
	ILMN_1805158	TAF1A	1	0.750537	0.0303169	1	1.06818	0.0157264	0	0.669939	0.0908538	0	0
	ILMN_2223056	TBX10	1	-0.661155	0.0142866	1	-0.586706	0.00143206	0	-0.313003	0.385532	0	0
	ILMN_2096784	TFAP2C	1	1.42868	0.00586135	1	-0.680057	0.037903	0	-0.0911046	0.514336	0	0
	ILMN_1699695	TNFRSF21	1	0.585885	0.0358371	1	1.00231	0.0174829	0	0.705421	0.0541204	0	0
	ILMN_1729563	UGDH	1	-0.933799	0.00466841	1	0.769253	0.0184335	0	0.104848	0.542625	0	0
	ILMN_2385278	WDR21A	1	0.632905	0.0156013	1	0.996651	0.00983013	0	0.237859	0.07088	0	0
	ILMN_1791147	YPEL3	1	-0.702247	0.00971443	1	-0.946552	0.0152702	0	-0.107339	0.67702	0	0
	ILMN_1748427	ZNF239	1	0.636586	0.0213793	1	1.43469	0.00501974	0	0.539238	0.0655473	0	0
	ILMN_1753790	ZNF259	1	0.603713	0.00306296	1	0.972895	0.005675	0	0.288819	0.0587427	0	0
	ILMN_1787265	ZNF503	1	0.882874	0.00320401	1	1.05562	0.00177453	0	0.293387	0.0394658	0	0
	ILMN_1702933	ADM2	1	-1.65507	0.045795	0	-1.44472	0.0605519	1	-1.7466	0.0392732	0	0
	ILMN_2407824	ATP1B1	1	-0.684401	0.000476792	0	0.0877631	0.546456	1	0.661995	0.0287141	0	0
	ILMN_1701877	AXL	1	0.79817	0.00774733	0	-0.464986	0.0472972	1	-0.749353	0.012577	0	0
	ILMN_1776181	BIRC3	1	1.23303	0.0291504	0	0.846333	0.0868523	1	1.52321	0.0357809	0	0
	ILMN_2185845	BRSK1	1	-0.919524	0.0162505	0	-0.58884	0.11185	1	0.691715	0.0296222	0	0
	ILMN_1787897	CXCL1	1	1.63266	0.0014132	0	0.109171	0.403064	1	1.32356	0.0397028	0	0
	ILMN_1752478	DHRS3	1	-1.12875	0.0364219	0	-0.38809	0.0780962	1	-1.19386	0.0186951	0	0
	ILMN_1672503	DPYSL2	1	-1.24349	0.0184705	0	-0.353976	0.22656	1	-1.3281	0.00838124	0	0
	ILMN_2157435	DYNLRB1	1	0.625071	0.0108337	0	0.530603	0.0675877	1	0.6195	0.0141912	0	0
	ILMN_1742866	F2R	1	-0.649045	0.000829873	0	-0.597104	0.0791591	1	-1.10395	0.0012401	0	0
	ILMN_1786278	FAM149A	1	-0.690495	0.0364057	0	0.189427	0.313904	1	-0.619947	0.0173701	0	0
	ILMN_1785404	FGFBP1	1	1.772	0.00513932	0	-0.18504	0.182094	1	0.679769	0.0273699	0	0
	ILMN_1738578	FILIP1L	1	1.15126	0.0162545	0	-0.472412	0.00642068	1	0.692404	0.00109721	0	0
	ILMN_2374164	HERPUD1	1	-0.726525	0.0361248	0	0.105397	0.563944	1	-0.73403	0.0367674	0	0
	ILMN_1813314	HIST1H2BK	1	0.742081	0.0113975	0	0.454685	0.11723	1	0.608704	0.0197113	0	0
	ILMN_1666733	IL8	1	2.33871	0.00207957	0	0.071282	0.724827	1	1.08275	0.00771431	0	0
	ILMN_2184373	IL8	1	2.72609	0.00867373	0	0.273945	0.402877	1	1.59055	0.00702706	0	0
	ILMN_1808272	KCNJ10	1	-0.599291	0.00868983	0	-0.298694	0.113145	1	-0.594532	0.038869	0	0
	ILMN_3243593	LOC100008588	1	-0.782016	0.0349644	0	-0.561529	0.0339883	1	-0.639669	0.00969391	0	0
	ILMN_3250268	LOC643911	1	-0.928835	0.00911699	0	0.676044	0.123868	1	-0.738529	0.0218364	0	0
	ILMN_1661743	LOC644760	1	1.41638	0.012721	0	-0.179746	0.278221	1	0.662693	0.0127598	0	0
	ILMN_1676712	LOC645553	1	1.99115	0.00504871	0	-0.0399899	0.845773	1	1.08186	0.0164574	0	0
	ILMN_3288529	LOC645630	1	-0.626704	0.0177086	0	-0.123541	0.544503	1	-0.601882	0.0097289	0	0
	ILMN_3207738	LOC646527	1	-0.626515	0.0127092	0	-0.0279461	0.419593	1	-0.671636	0.0495914	0	0
	ILMN_3219739	LOC727970	1	-0.668614	0.02479	0	-0.326784	0.188171	1	-1.03886	0.0144425	0	0
	ILMN_1664216	NKIRAS1	1	0.657643	0.0304461	0	0.525306	0.0464886	1	0.629045	0.0237345	0	0
	ILMN_1815723	NUP35	1	0.677966	0.0255365	0	0.569108	0.0267636	1	0.703709	0.0156516	0	0
	ILMN_1743397	PIGW	1	0.860539	0.0223797	0	0.645666	0.0591228	1	0.671519	0.0154351	0	0
	ILMN_1675131	PIH1D1	1	-0.671767	0.0114975	0	-0.244727	0.176577	1	-0.895475	0.020397	0	0
	ILMN_1797776	PRSS23	1	1.20046	0.00128452	0	0.326563	0.118352	1	-0.632041	0.0268882	0	0
	ILMN_1729611	REEP4	1	-0.585897	0.00543868	0	-0.545144	0.00922982	1	-0.671783	0.00602126	0	0
	ILMN_1678669	RRM2	1	1.00792	0.021006	0	0.495613	0.136078	1	0.91681	0.0190935	0	0
	ILMN_1669210	SNORD16	1	1.03375	0.0359476	0	0.110634	0.162868	1	0.622684	0.0424619	0	0
	ILMN_1765578	TIPARP	1	0.936991	0.0282626	0	0.262188	0.0399206	1	0.590967	0.0243572	0	0
	ILMN_1657766	TRIM29	1	1.38975	0.00461299	0	0.388679	0.0476864	1	0.683234	0.0142454	0	0
	ILMN_1655924	TRNT1	1	0.621056	0.0149136	0	0.624152	0.0515068	1	0.871195	0.013507	0	0
	ILMN_1752813	UGT1A6	1	1.417	0.0273946	0	0.597925	0.0784817	1	0.92361	0.0406625	0	0
	ILMN_2413527	VCL	1	0.63628	0.010625	0	0.557164	0.0169901	1	0.621781	0.0118752	0	0
	ILMN_2348403	VRK3	1	-0.697501	0.0273217	0	-0.823445	0.0536873	1	-0.6684	0.0450573	0	0
	ILMN_1654861	ACO2	1	-0.633828	0.0459727	0	0.176163	0.405642	0	-0.161381	0.455014	0	0
	ILMN_1814526	ADD3	1	-0.70525	0.00231916	0	-0.222981	0.147857	0	0.0906168	0.481925	0	0
	ILMN_1708934	ADM	1	0.959255	0.00780783	0	0.431921	0.118658	0	0.00249375	0.983219	0	0
	ILMN_1703946	ADORA2B	1	0.831393	0.0020989	0	0.535141	0.00272345	0	0.0329222	0.763645	0	0
	ILMN_1695590	ADRB2	1	1.0187	0.0107133	0	0.306231	0.206084	0	-0.134901	0.400889	0	0
	ILMN_2092664	ADSS	1	0.637739	0.0258819	0	0.234733	0.0288902	0	0.295543	0.335078	0	0
	ILMN_3240321	AEN	1	0.623508	0.0325415	0	0.750308	0.0535703	0	0.325224	0.0856854	0	0
	ILMN_1702696	AFAR3	1	-0.741273	0.000452421	0	0.0185838	0.462539	0	0.0848762	0.327561	0	0
	ILMN_1705447	AFG3L1	1	0.690593	0.0444294	0	0.532854	0.0332845	0	0.551512	0.0882192	0	0
	ILMN_1673529	AGXT2L2	1	-0.662553	0.032488	0	-0.00262168	0.987758	0	-0.381308	0.0935346	0	0
	ILMN_1733690	AKAP7	1	-0.668386	0.0356091	0	0.00409587	0.978487	0	0.633811	0.0625008	0	0
	ILMN_1718483	AKR7A3	1	-0.731229	0.0293407	0	-0.300673	0.159835	0	0.00408568	0.98758	0	0
	ILMN_2150894	ALDH1B1	1	0.59391	0.0235668	0	0.488946	0.135513	0	0.172484	0.222665	0	0
	ILMN_1793859	ALDH2	1	-0.918224	0.0339405	0	0.234144	0.308943	0	-0.492464	0.132976	0	0
	ILMN_1728662	ALDH3B1	1	-0.642494	0.00612927	0	-0.564056	0.018534	0	-0.559742	0.0419053	0	0
	ILMN_2394242	AMMECR1	1	0.616354	0.0423716	0	0.30082	0.131096	0	0.108614	0.315302	0	0
	ILMN_2199284	ANAPC7	1	0.659588	0.00605959	0	0.257766	0.265917	0	0.520647	0.00131255	0	0
	ILMN_1760727	ANG	1	-0.939826	0.0195763	0	-0.170676	0.223081	0	-0.040864	0.806819	0	0
	ILMN_2199658	ANKS4B	1	-0.712339	0.00342744	0	-0.0786597	0.609798	0	0.161067	0.513822	0	0
	ILMN_1764571	ARHGAP23	1	0.617112	0.0154138	0	0.231084	0.140273	0	0.276779	0.0459951	0	0
	ILMN_1791149	ARL6IP4	1	-0.644892	0.0222798	0	-0.310466	0.396239	0	-0.505142	0.135975	0	0
	ILMN_1781151	ARMC8	1	0.590687	0.0102801	0	0.220841	0.374306	0	0.446937	0.00723722	0	0
	ILMN_1662390	ASPHD1	1	-0.763662	0.0303861	0	0.144048	0.479358	0	0.392982	0.267409	0	0
	ILMN_1658071	ATP1B1	1	-0.79027	0.0272469	0	-0.0190475	0.925969	0	0.728208	0.0646936	0	0
	ILMN_1797154	AZGP1	1	-0.894293	0.0391299	0	0.411769	0.048777	0	0.118942	0.523167	0	0
	ILMN_3246214	B3GNT1	1	-0.789837	0.0440641	0	-0.456275	0.164532	0	-0.489401	0.0595977	0	0
	ILMN_1763386	BID	1	0.669464	0.0026678	0	0.366022	0.0557708	0	0.115053	0.0176975	0	0
	ILMN_1770803	BNIP2	1	0.652869	0.0413186	0	-0.358083	0.0496906	0	-0.181536	0.579763	0	0
	ILMN_2072140	BTF3L4	1	0.607485	0.041921	0	-0.0727057	0.606259	0	-0.142364	0.36604	0	0
	ILMN_1707339	BTG3	1	0.789216	0.0461693	0	0.357072	0.179645	0	0.736128	0.0508817	0	0
	ILMN_1676548	BZW2	1	0.656645	0.00443389	0	0.100934	0.129302	0	0.198874	0.289297	0	0
	ILMN_1798270	C11ORF75	1	-0.707749	0.00076543	0	-0.386403	0.0668634	0	0.10706	0.423678	0	0
	ILMN_1811437	C11ORF9	1	-0.695491	0.00437275	0	0.280172	0.0573521	0	-0.0509975	0.643394	0	0
	ILMN_3245684	C12ORF27	1	-0.653055	0.0126115	0	0.119145	0.576394	0	0.146934	0.0777947	0	0
	ILMN_1658494	C13ORF15	1	1.07056	0.0170652	0	0.544784	0.0304737	0	0.44858	0.00521116	0	0
	ILMN_1771326	C15ORF44	1	0.692757	0.00152203	0	0.361743	0.0110734	0	-0.0531191	0.817671	0	0
	ILMN_1717324	C16ORF52	1	-0.903515	0.0272366	0	-0.430681	0.0691797	0	-0.487133	0.0559966	0	0
	ILMN_1706483	C1ORF116	1	0.800408	0.047505	0	0.216028	0.514633	0	0.581944	0.0853523	0	0
	ILMN_1655485	C1ORF124	1	0.765013	0.00514981	0	0.704053	0.0772232	0	0.382995	0.0133353	0	0
	ILMN_1737255	C22ORF36	1	-0.748478	0.000476136	0	-0.201316	0.587932	0	-0.430897	0.112459	0	0
	ILMN_2286014	CATSPER2	1	-0.587231	0.0441293	0	-0.345966	0.203008	0	-0.0355578	0.880217	0	0
	ILMN_1773352	CCL5	1	0.740971	0.0405035	0	0.0920706	0.640369	0	-0.427455	0.11263	0	0
	ILMN_1795852	CCNE1	1	0.731888	0.0288863	0	0.539774	0.128691	0	0.211115	0.39671	0	0
	ILMN_1748407	CCS	1	-0.71258	0.00318451	0	-0.268006	0.0211027	0	-0.373754	0.14397	0	0
	ILMN_1780582	CD83	1	0.826836	0.0275831	0	0.108738	0.612615	0	0.295185	0.230456	0	0
	ILMN_1737184	CDCA7	1	-0.647787	0.0114399	0	-0.259761	0.064238	0	-0.30571	0.0691814	0	0
	ILMN_1688670	CDCP1	1	0.636331	0.0324941	0	0.262362	0.112607	0	0.304625	0.259528	0	0
	ILMN_1770425	CDIPT	1	-0.778375	0.0160349	0	-0.0516359	0.47243	0	-0.206064	0.35636	0	0
	ILMN_1716766	CEBPG	1	-0.759429	0.0249186	0	-0.407925	0.0698361	0	-0.514226	0.0534003	0	0
	ILMN_1668814	CENPM	1	-1.12123	0.033409	0	-0.569163	0.0261825	0	-0.00690808	0.975809	0	0
	ILMN_1752631	CGGBP1	1	-0.587525	0.0107079	0	-0.311484	0.114817	0	-0.390352	0.128681	0	0
	ILMN_1716336	CKAP5	1	0.745343	0.024974	0	0.49911	0.107255	0	0.421145	0.120219	0	0
	ILMN_1671478	CKB	1	-1.27021	0.00303449	0	-0.341733	0.00149569	0	-0.152639	0.0963729	0	0
	ILMN_1682226	CLDN15	1	-0.842196	0.0307953	0	-0.434126	0.16637	0	-0.0142047	0.859409	0	0
	ILMN_2352563	CLDND1	1	0.672504	0.000888085	0	0.313893	0.022578	0	0.448362	0.116708	0	0
	ILMN_2220735	CLEC3A	1	0.98716	0.0296656	0	0.214771	0.246216	0	-0.476575	0.0602383	0	0
	ILMN_1739558	CRELD1	1	-0.600566	0.0142643	0	-0.189153	0.238864	0	-0.0911822	0.0313024	0	0
	ILMN_1760593	CRY1	1	0.591259	0.00531406	0	0.13477	0.624757	0	0.466945	0.0481507	0	0
	ILMN_1762275	CSE1L	1	0.761256	0.0179552	0	0.412652	0.0388856	0	0.505622	0.309156	0	0
	ILMN_2379734	CTBP1	1	0.629186	0.042201	0	0.220425	0.236464	0	0.333935	0.189367	0	0
	ILMN_1721901	CTNNAL1	1	0.800741	0.00872859	0	0.340603	0.0403546	0	0.221967	0.551351	0	0
	ILMN_1783285	CTPS	1	0.772358	0.0114404	0	0.406229	0.0841872	0	0.401307	0.00385226	0	0
	ILMN_1676665	CUEDC1	1	0.589882	0.00219337	0	0.254946	0.327344	0	0.00934094	0.95134	0	0
	ILMN_1765044	CUTC	1	0.603875	0.032752	0	0.149207	0.0737539	0	0.294456	0.10691	0	0
	ILMN_1728478	CXCL16	1	0.724364	0.0170094	0	0.409851	0.0755374	0	0.438678	0.0150673	0	0
	ILMN_1705403	CYP2S1	1	-1.20188	0.00258744	0	-0.0972588	0.360102	0	-0.041481	0.581193	0	0
	ILMN_1780058	DEGS1	1	0.595509	0.00796401	0	0.736481	0.0680267	0	0.216231	0.0506029	0	0
	ILMN_1727315	DENND1A	1	0.585338	0.00273115	0	-0.0698946	0.0895488	0	0.349277	0.218959	0	0
	ILMN_1791593	DENND5B	1	-0.954567	0.027312	0	-0.394954	0.146895	0	-0.21679	0.36774	0	0
	ILMN_2390544	DKFZP564J102	1	-0.729335	0.0161372	0	0.28052	0.0912255	0	-0.54557	0.0260215	0	0
	ILMN_1775573	DPY19L4	1	-0.694197	0.044064	0	-0.203783	0.422025	0	-0.228365	0.542682	0	0
	ILMN_1776858	DUS4L	1	0.599524	0.0348221	0	0.244232	0.184832	0	0.556426	0.139188	0	0
	ILMN_1666546	DUSP14	1	0.753076	0.00791325	0	0.513167	0.0110178	0	0.18968	0.159079	0	0
	ILMN_1656501	DUSP5	1	1.40504	0.0191453	0	0.446508	0.150807	0	0.578314	0.0883605	0	0
	ILMN_1690397	DYNC1I1	1	-0.79991	0.0420478	0	-0.18728	0.483368	0	0.265941	0.246242	0	0
	ILMN_1766762	DYNLRB1	1	0.692145	0.0153766	0	0.477241	0.0556133	0	0.559559	0.0504462	0	0
	ILMN_1703852	EFNB2	1	0.611502	0.0296702	0	-0.00448094	0.960589	0	0.106142	0.655067	0	0
	ILMN_3238570	EIF3CL	1	0.702779	0.00687394	0	0.549492	0.274341	0	0.213387	0.0803196	0	0
	ILMN_1664265	EPHA1	1	-0.647892	0.0105876	0	-0.399818	0.0211912	0	-0.153065	0.451923	0	0
	ILMN_3307616	EPHA10	1	-0.61185	0.0213501	0	-0.694939	0.0924442	0	-0.280566	0.104444	0	0
	ILMN_1696302	FABP5	1	-0.855579	0.0109148	0	-0.490208	0.0204288	0	-0.0032333	0.979764	0	0
	ILMN_1739942	FAM117B	1	-0.689659	0.0385543	0	-0.360125	0.0325067	0	-0.280444	0.288258	0	0
	ILMN_1755721	FAM63A	1	-0.599181	0.0329699	0	0.0129368	0.942387	0	-0.244961	0.07216	0	0
	ILMN_1728799	FBP1	1	-0.814107	0.0321654	0	-0.807914	0.0559047	0	-0.363936	0.392616	0	0
	ILMN_1762531	FGF9	1	-1.11422	0.0342504	0	0.229368	0.436756	0	-0.365161	0.183814	0	0
	ILMN_1730906	FILIP1L	1	0.9689	0.0337459	0	-0.212781	0.208186	0	0.539673	0.0533725	0	0
	ILMN_1812549	FLJ31568	1	-0.857345	0.0413498	0	0.0329196	0.794603	0	-0.150477	0.498218	0	0
	ILMN_1712095	FOXO4	1	-0.635712	0.0182463	0	-0.101931	0.129508	0	-0.369912	0.250563	0	0
	ILMN_1773850	FXC1	1	0.586903	0.000963225	0	0.464504	0.053481	0	0.36167	0.0815596	0	0
	ILMN_2357809	G3BP1	1	0.702667	0.0218549	0	0.267389	0.246526	0	-0.0356961	0.421393	0	0
	ILMN_2292646	GAD1	1	0.657511	0.0354403	0	-0.0891864	0.0817079	0	0.162479	0.220605	0	0
	ILMN_1664660	GAGE12G	1	1.44551	0.00430081	0	0.0628674	0.719114	0	-0.18707	0.466822	0	0
	ILMN_1715638	GAGE4	1	1.2289	0.0182531	0	-0.186033	0.408138	0	-0.169898	0.0239191	0	0
	ILMN_2195385	GAGE4	1	1.46011	0.0153527	0	-0.0707924	0.388616	0	-0.296591	0.0117128	0	0
	ILMN_1738450	GAGE5	1	1.29314	0.0445864	0	-0.150754	0.547965	0	-0.253288	0.316275	0	0
	ILMN_1782705	GAGE5	1	1.1743	0.047302	0	-0.307682	0.286507	0	-0.191958	0.564603	0	0
	ILMN_1724437	GCAT	1	-0.652302	0.00457794	0	-0.119368	0.103773	0	-0.317531	0.012192	0	0
	ILMN_1778240	GFOD1	1	1.11413	9.21853e-05	0	0.344401	0.132409	0	0.118075	0.250585	0	0
	ILMN_1769245	GLIPR1	1	1.29005	0.000797704	0	-0.152733	0.244287	0	0.251405	0.0655677	0	0
	ILMN_1764230	GNPTG	1	-0.936553	0.000537377	0	0.0350661	0.720668	0	-0.0643213	0.65977	0	0
	ILMN_1706764	GOLPH3L	1	-0.792971	0.0166348	0	-0.156853	0.164403	0	-0.170886	0.461246	0	0
	ILMN_1787932	GPR110	1	1.22166	0.0326993	0	0.76873	0.0578324	0	0.584439	0.120924	0	0
	ILMN_1691926	HADH2	1	1.07766	0.0426374	0	0.834035	0.0623467	0	0.746438	0.0870886	0	0
	ILMN_1726466	HDHD3	1	-0.615195	0.0268678	0	-0.47765	0.0434387	0	-0.332282	0.139432	0	0
	ILMN_1656902	HECTD3	1	-0.753238	0.0221108	0	0.124691	0.345903	0	0.116182	0.386185	0	0
	ILMN_1714523	HEPH	1	-0.752158	0.0427561	0	-0.128015	0.59126	0	0.388274	0.107771	0	0
	ILMN_1694268	HES6	1	-0.868603	0.0051363	0	-0.324955	0.024459	0	-0.264712	0.206749	0	0
	ILMN_1796179	HIST1H2BK	1	0.597955	0.0201075	0	0.417493	0.0167747	0	0.570254	0.0108374	0	0
	ILMN_1752502	HKDC1	1	-1.15264	0.0459082	0	0.791425	0.102396	0	-0.568917	0.156595	0	0
	ILMN_3235709	HNF1B	1	-0.588882	0.0410594	0	0.336447	0.171325	0	-0.534638	0.0416477	0	0
	ILMN_1738132	HOXA11	1	-0.663276	0.0394127	0	-0.493574	0.069518	0	-0.581024	0.102647	0	0
	ILMN_1667831	HOXB6	1	-0.600296	0.0368562	0	-0.582767	0.038174	0	-0.134669	0.337448	0	0
	ILMN_1911605	HS.334831	1	-0.773711	0.0145059	0	-0.441662	0.00530768	0	-0.142857	0.312425	0	0
	ILMN_1915076	HS.355933	1	-0.718571	0.032833	0	-0.532787	0.064113	0	-0.611381	0.0500172	0	0
	ILMN_1686367	HSPA8	1	0.805926	0.00174297	0	0.733854	0.0792311	0	0.556233	0.0421413	0	0
	ILMN_1774874	IL1RN	1	-0.678542	0.0112697	0	-0.176869	0.353662	0	0.120463	0.403142	0	0
	ILMN_2355738	INCENP	1	-0.660096	0.00936166	0	-0.671399	0.07895	0	-0.0734478	0.391884	0	0
	ILMN_2198878	INPP4B	1	0.59277	0.0438292	0	0.13255	0.581358	0	0.068154	0.668048	0	0
	ILMN_1728426	INPPL1	1	-0.810156	0.0273264	0	-0.533735	0.0423829	0	-0.301842	0.117705	0	0
	ILMN_1676629	INSIG2	1	0.640062	0.0242202	0	-0.399864	0.0482017	0	0.0540046	0.855897	0	0
	ILMN_2219556	ISCA1	1	0.593481	0.00736065	0	0.489544	0.0787522	0	0.54083	0.0435665	0	0
	ILMN_1810214	JUND	1	0.634172	0.00569883	0	0.292036	0.0313656	0	0.427417	0.0430001	0	0
	ILMN_1784630	KBTBD11	1	-0.722541	0.0088702	0	-0.517058	0.115985	0	-0.414786	0.00437942	0	0
	ILMN_1654392	KHNYN	1	-0.822531	0.0242598	0	-0.608418	0.0876135	0	-0.471878	0.0653687	0	0
	ILMN_1740351	KIAA0174	1	-0.605411	0.0479964	0	-0.114889	0.387491	0	-0.0212139	0.876571	0	0
	ILMN_2105960	KIF12	1	-0.758509	0.0476235	0	-0.419397	0.0840666	0	-0.543729	0.0376605	0	0
	ILMN_2411897	KLF10	1	0.853672	0.0122355	0	0.269753	0.112928	0	0.384199	0.0175664	0	0
	ILMN_1683133	KLF15	1	-0.643764	0.0378119	0	-0.257502	0.183283	0	-0.497757	0.0878962	0	0
	ILMN_2219867	KRT20	1	1.14328	0.0400239	0	0.86657	0.0721411	0	0.894379	0.199986	0	0
	ILMN_2404625	LAT	1	-0.895684	0.00474032	0	-0.39059	0.0516693	0	0.254657	0.190043	0	0
	ILMN_1703412	LATS2	1	0.672292	0.0353258	0	-0.206495	0.252136	0	-0.119995	0.388482	0	0
	ILMN_1694034	LGALS4	1	-0.869167	0.0243498	0	0.494558	0.00274775	0	-0.0147463	0.612548	0	0
	ILMN_2332964	LGMN	1	-0.743666	0.0454542	0	-0.0175957	0.908846	0	-0.73085	0.0974033	0	0
	ILMN_1698019	LGMN	1	-0.775685	0.046303	0	0.170859	0.354107	0	-0.43816	0.18377	0	0
	ILMN_2235851	LINCR	1	0.728878	0.0479388	0	-0.520941	0.0814161	0	-0.0836517	0.714441	0	0
	ILMN_3263099	LOC100129195	1	1.05332	0.0125788	0	-0.354915	0.0841315	0	0.230894	0.102957	0	0
	ILMN_3266197	LOC100130171	1	-0.866901	0.0126849	0	-0.0786127	0.687954	0	0.0643436	0.832253	0	0
	ILMN_3271244	LOC100130775	1	-0.701991	0.00952446	0	-0.261983	0.679617	0	-0.0621097	0.278082	0	0
	ILMN_3280496	LOC100131526	1	-0.696561	0.0436839	0	-0.562055	0.207351	0	-0.399811	0.246745	0	0
	ILMN_3289171	LOC100131572	1	-0.994547	0.0343782	0	-0.769281	0.0928298	0	-0.210314	0.0186563	0	0
	ILMN_3199974	LOC100131787	1	-0.786743	0.034056	0	-0.319807	0.649774	0	-0.279232	0.214185	0	0
	ILMN_3291511	LOC100131971	1	-0.707186	0.0292549	0	-0.738467	0.106066	0	-0.471496	0.165816	0	0
	ILMN_3289730	LOC100132199	1	-0.776891	0.000227501	0	-0.431814	0.565253	0	-0.472931	0.0340865	0	0
	ILMN_3275345	LOC100132291	1	-0.764655	0.0243182	0	-0.413349	0.548066	0	-0.151495	0.369802	0	0
	ILMN_3279219	LOC100132457	1	-0.658707	0.0401179	0	-0.742241	0.109873	0	0.0849506	0.80001	0	0
	ILMN_3236130	LOC100132547	1	-0.916591	0.0361919	0	-0.653941	0.1703	0	-0.487186	0.0968217	0	0
	ILMN_3237404	LOC100132585	1	-0.639108	0.0402674	0	-0.178696	0.556252	0	0.182951	0.606524	0	0
	ILMN_3245517	LOC100134273	1	-0.983017	0.0293592	0	-0.880391	0.237093	0	-0.57532	0.0292819	0	0
	ILMN_1726682	LOC146909	1	-0.672833	0.000930602	0	0.143617	0.362916	0	-0.0671089	0.231962	0	0
	ILMN_1786359	LOC346950	1	-1.01282	0.0176878	0	-0.652437	0.298403	0	-0.464452	0.0755699	0	0
	ILMN_1654445	LOC347292	1	-0.785499	0.0457419	0	-0.770564	0.243669	0	-0.224289	0.344384	0	0
	ILMN_1733757	LOC374395	1	-0.643034	0.0397814	0	-0.0423034	0.289148	0	-0.194223	0.23966	0	0
	ILMN_3279675	LOC388339	1	-0.605283	0.0469533	0	-0.24586	0.401552	0	-0.273176	0.258206	0	0
	ILMN_3202396	LOC390735	1	-0.603973	0.000648291	0	-0.188484	0.674378	0	-0.151566	0.0180341	0	0
	ILMN_1666477	LOC390876	1	-0.74211	0.00330374	0	-0.459319	0.332353	0	-0.289629	0.519534	0	0
	ILMN_3242288	LOC641768	1	-0.607795	0.00752996	0	-0.764949	0.118244	0	-0.247091	0.272968	0	0
	ILMN_1712347	LOC644422	1	0.755752	0.0446081	0	0.596427	0.0684955	0	0.505354	0.117635	0	0
	ILMN_1696186	LOC644889	1	-0.842561	0.0313979	0	-0.42462	0.471622	0	-0.410358	0.0378447	0	0
	ILMN_3248833	LOC644928	1	-0.622172	0.0416739	0	-0.715214	0.166708	0	-0.118644	0.193029	0	0
	ILMN_3283470	LOC644937	1	-0.602064	0.0282498	0	-0.203241	0.398133	0	-0.850784	0.0556754	0	0
	ILMN_1691611	LOC645436	1	0.615742	0.0283613	0	0.350841	0.341001	0	0.0745135	0.696098	0	0
	ILMN_1679587	LOC651202	1	-0.742877	0.0133956	0	-0.49016	0.246274	0	-0.316863	0.117562	0	0
	ILMN_1793920	LOC652657	1	-0.661235	0.0472718	0	-0.359545	0.0570375	0	-0.263002	0.372028	0	0
	ILMN_1755808	LOC654194	1	-0.635566	0.0392983	0	-0.314369	0.548622	0	-0.0588373	0.598017	0	0
	ILMN_3276019	LOC728060	1	-0.628486	0.0103761	0	-0.0964772	0.573998	0	-0.582192	0.0161268	0	0
	ILMN_3247895	LOC728188	1	0.724479	0.0127409	0	0.01573	0.938916	0	0.262095	0.162398	0	0
	ILMN_1802761	LOC728505	1	0.593589	0.0419789	0	0.292728	0.152665	0	0.0619187	0.795856	0	0
	ILMN_1658563	LOC728760	1	1.4328	0.00466919	0	0.219661	0.154182	0	0.179336	0.256902	0	0
	ILMN_3227563	LOC729255	1	-0.685184	0.000465904	0	-0.483609	0.420561	0	-0.368518	0.00647128	0	0
	ILMN_3300353	LOC729920	1	0.937908	0.041051	0	-0.141554	0.603762	0	0.341557	0.173982	0	0
	ILMN_3223871	LOC729920	1	0.754825	0.0462883	0	0.130624	0.582796	0	0.370889	0.269111	0	0
	ILMN_1793367	LOC729966	1	-0.593529	0.00930474	0	-0.122321	0.706127	0	0.158257	0.224242	0	0
	ILMN_3224860	LOC730004	1	-0.748	0.0128553	0	-0.76446	0.182312	0	-0.157037	0.382687	0	0
	ILMN_3226769	LOC730074	1	-0.624854	0.0263249	0	-0.558028	0.0457966	0	-0.489986	0.0317389	0	0
	ILMN_3302499	LOC730990	1	-0.593646	0.00118129	0	-0.456506	0.0422368	0	-0.116803	0.411998	0	0
	ILMN_1785756	LOC731314	1	0.589063	0.0201721	0	0.530325	0.0204983	0	0.390385	0.035934	0	0
	ILMN_1700025	LOC732007	1	0.641922	0.000470978	0	0.0837655	0.0634623	0	0.0785873	0.0318712	0	0
	ILMN_1813175	LPHN1	1	1.00328	0.0198136	0	-0.336574	0.0530306	0	-0.399584	0.0229488	0	0
	ILMN_1693119	LYPD6B	1	0.824922	0.0426662	0	-0.270036	0.260791	0	0.529339	0.112552	0	0
	ILMN_1802780	M160	1	0.652514	0.0279417	0	0.506411	0.0192301	0	0.0277256	0.79494	0	0
	ILMN_1724070	MAP3K14	1	0.76432	0.0297928	0	0.153331	0.666989	0	0.453756	0.0590285	0	0
	ILMN_1669479	MEST	1	0.993265	0.00977493	0	0.628425	0.0714274	0	0.365582	0.00346265	0	0
	ILMN_1658989	MEX3B	1	0.646578	0.0145206	0	0.367755	0.0500214	0	-0.289714	0.163239	0	0
	ILMN_1657708	MGLL	1	-0.669926	0.0323558	0	0.223264	0.237909	0	-0.0745768	0.56415	0	0
	ILMN_3308808	MIR130A	1	-0.622651	0.0426481	0	-0.538188	0.398354	0	-0.0289749	0.88096	0	0
	ILMN_1709483	MRE11A	1	-0.735712	0.0252662	0	0.0990751	0.222396	0	0.101233	0.585836	0	0
	ILMN_1686985	MTM1	1	-0.587352	0.0133451	0	-0.125592	0.464445	0	0.120419	0.453879	0	0
	ILMN_1738523	MYD88	1	0.660992	0.0247811	0	0.209698	0.030475	0	0.00297783	0.942373	0	0
	ILMN_1779034	NADSYN1	1	-0.680114	0.047927	0	-0.152624	0.362003	0	-0.160476	0.519703	0	0
	ILMN_1653871	NAMPT	1	0.748043	0.0267027	0	0.892269	0.0683162	0	0.429673	0.10017	0	0
	ILMN_2115490	NBPF20	1	-0.819764	0.0396246	0	-0.307538	0.0361418	0	-0.364629	0.410825	0	0
	ILMN_1660871	NEK6	1	-0.762144	0.0124901	0	-0.325357	0.0540738	0	-0.0988691	0.460148	0	0
	ILMN_1665095	NELF	1	0.654391	0.0301071	0	0.368264	0.103804	0	0.127823	0.389886	0	0
	ILMN_1717313	NFKBIE	1	0.58965	0.0425201	0	-0.208222	0.265975	0	0.302488	0.151313	0	0
	ILMN_1775759	NRAS	1	0.816499	0.018997	0	0.365752	0.121173	0	0.386221	0.176877	0	0
	ILMN_1722450	NSUN5B	1	-0.72666	0.0317446	0	-0.194156	0.37923	0	0.0407354	0.906604	0	0
	ILMN_1813800	NUFIP1	1	0.678467	0.0323614	0	0.719144	0.0910232	0	0.300738	0.258906	0	0
	ILMN_1907095	ONECUT2	1	-1.22576	0.0202561	0	-0.126703	0.185233	0	-0.396761	0.226055	0	0
	ILMN_1838320	ONECUT2	1	-0.822201	0.0148962	0	0.203163	0.174456	0	-0.280943	0.128857	0	0
	ILMN_1723141	OTUD1	1	0.79693	9.76501e-05	0	-0.543362	0.0686041	0	0.0691193	0.769741	0	0
	ILMN_2088847	OTUD5	1	-0.894993	0.0301389	0	-0.344552	0.187417	0	-0.43786	0.197988	0	0
	ILMN_3303612	PABPC1L	1	-0.684889	0.0448732	0	0.387571	0.142474	0	-0.0265288	0.887595	0	0
	ILMN_1775822	PDGFB	1	0.761753	0.0145932	0	1.04049	0.0630558	0	0.48413	0.0335051	0	0
	ILMN_1780132	PELI2	1	-0.627641	0.0138246	0	0.298861	0.135515	0	-0.447047	0.041037	0	0
	ILMN_2112417	PGAM1	1	0.624278	0.0125025	0	0.163199	0.374218	0	0.156527	0.0874175	0	0
	ILMN_1691104	PGAM4	1	0.738854	0.0157642	0	0.0578959	0.835969	0	0.149716	0.450729	0	0
	ILMN_2083567	PHLPP2	1	0.633484	0.0135197	0	-0.105651	0.122019	0	0.606515	0.0810742	0	0
	ILMN_1790352	PIGZ	1	-1.15432	0.021037	0	-0.473869	0.112315	0	-0.570156	0.0858371	0	0
	ILMN_3234837	PKDCC	1	-0.702868	0.0122076	0	0.446715	0.0320998	0	-0.0995985	0.397247	0	0
	ILMN_1805606	PLEKHG1	1	0.692507	0.000830345	0	0.132995	0.565555	0	0.394036	0.00675554	0	0
	ILMN_1791569	PLXNA1	1	0.587149	0.0449358	0	-0.164423	0.139618	0	0.226446	0.09096	0	0
	ILMN_2101930	POLG	1	0.668533	0.00404054	0	0.519	0.094032	0	0.571729	0.00503498	0	0
	ILMN_2327203	POT1	1	0.676072	0.0399906	0	0.212823	0.300636	0	0.297914	0.240368	0	0
	ILMN_1806320	PPFIBP1	1	0.906345	0.0457163	0	0.0849336	0.725756	0	0.136913	0.459522	0	0
	ILMN_1769091	PRCP	1	0.639951	0.00259701	0	0.268073	0.0513965	0	0.296222	0.0571423	0	0
	ILMN_1783889	PRKAA1	1	-1.09071	0.0445848	0	-0.54455	0.198431	0	-0.362457	0.342457	0	0
	ILMN_2054297	PTGS2	1	1.67205	0.0461592	0	-0.320207	0.48479	0	0.800151	0.182006	0	0
	ILMN_1677511	PTGS2	1	1.67911	0.023702	0	-0.0184522	0.951976	0	0.76276	0.105207	0	0
	ILMN_1721046	PTMS	1	-0.88038	0.00398682	0	-0.401057	0.244444	0	-0.292271	0.0695394	0	0
	ILMN_2374683	PTPN13	1	-0.604768	0.0142086	0	-0.334693	0.172325	0	-0.411663	0.0616609	0	0
	ILMN_2188521	PVRL3	1	-0.727712	0.0375962	0	0.211998	0.297937	0	0.11226	0.41869	0	0
	ILMN_1727633	PVRL3	1	-0.59296	0.0450421	0	0.13578	0.55187	0	0.169354	0.332692	0	0
	ILMN_1651902	RASL11A	1	-1.13549	0.0389595	0	0.389531	0.289579	0	-0.541772	0.177974	0	0
	ILMN_1757439	RBM4	1	0.62618	0.0222674	0	0.445049	0.12214	0	0.1393	0.470911	0	0
	ILMN_1712112	RCAN1	1	1.63408	0.00726312	0	0.139516	0.384232	0	0.175759	0.331863	0	0
	ILMN_2367239	RCAN1	1	1.44071	0.0168638	0	-0.0456119	0.601093	0	0.0942835	0.393319	0	0
	ILMN_1660723	RDH13	1	0.615731	0.0409758	0	0.408848	0.0651673	0	0.173596	0.289135	0	0
	ILMN_1751886	REC8	1	-0.688405	0.0221081	0	-0.53348	0.0504646	0	-0.503083	0.0689327	0	0
	ILMN_1658143	RFC3	1	0.843737	0.0224395	0	-0.151789	0.333511	0	0.662571	0.0787384	0	0
	ILMN_2294976	RNASE4	1	-0.772437	0.0223273	0	-0.545807	0.048276	0	-0.465858	0.0926147	0	0
	ILMN_1759513	RND3	1	0.58751	0.0236526	0	0.0621999	0.490234	0	0.10397	0.744768	0	0
	ILMN_1655340	RNF181	1	-0.646583	0.0362375	0	-0.0967385	0.711983	0	-0.255107	0.0451869	0	0
	ILMN_3308335	RNU6-1	1	-0.746902	0.0379905	0	-0.39967	0.254348	0	0.126286	0.502408	0	0
	ILMN_1693717	RPH3AL	1	-0.626399	0.0315026	0	-0.372106	0.0115481	0	-0.418158	0.0484588	0	0
	ILMN_2130180	RPL13L	1	-0.687392	0.012653	0	-0.300863	0.290822	0	-0.6041	0.201621	0	0
	ILMN_1728298	SBK1	1	-0.738819	0.0222703	0	-0.0260553	0.810108	0	-0.451563	0.0373015	0	0
	ILMN_1666757	SDHALP1	1	0.88277	0.0174553	0	0.11749	0.486429	0	0.472502	0.177761	0	0
	ILMN_1797822	SEL1L3	1	-1.38217	0.0108718	0	0.305872	0.066482	0	0.142654	0.219064	0	0
	ILMN_1687533	SEMA4D	1	-0.633305	0.0335778	0	-0.480688	0.0669198	0	-0.107429	0.480188	0	0
	ILMN_1702487	SGK	1	0.65698	0.0226896	0	0.243823	0.0738553	0	0.159373	0.340918	0	0
	ILMN_3229324	SGK1	1	0.789925	0.0428458	0	0.456664	0.114875	0	0.00461566	0.983816	0	0
	ILMN_3305938	SGK1	1	0.923974	0.0101979	0	0.605394	0.0610008	0	0.138896	0.154317	0	0
	ILMN_1762764	SH3BGRL2	1	-1.08128	0.00459801	0	0.0907477	0.633067	0	-0.142001	0.18914	0	0
	ILMN_1756595	SH3TC1	1	-0.629725	0.0357889	0	-0.336312	0.14795	0	-0.358523	0.0734621	0	0
	ILMN_1791912	SIDT2	1	-0.979709	0.0395492	0	0.11569	0.5016	0	0.0665712	0.726205	0	0
	ILMN_2382505	SLC22A18	1	-1.11767	0.015179	0	-0.233946	0.137971	0	0.0464585	0.706951	0	0
	ILMN_1691048	SLC22A18AS	1	-0.753552	0.0294008	0	-0.154693	0.265558	0	0.232606	0.31954	0	0
	ILMN_1711838	SLC25A24	1	1.22496	0.0251348	0	-0.0745339	0.636131	0	0.373713	0.38714	0	0
	ILMN_1785252	SLC26A6	1	-0.608326	0.0446966	0	-0.293019	0.122826	0	-0.103124	0.53465	0	0
	ILMN_2053103	SLC40A1	1	-1.09402	0.00246438	0	0.491384	0.140794	0	0.269368	0.436126	0	0
	ILMN_1761833	SLC40A1	1	-0.73599	0.0136212	0	0.0806154	0.731592	0	0.243878	0.277628	0	0
	ILMN_1738849	SLC9A2	1	0.61542	0.0409036	0	0.478816	0.00401737	0	0.369669	0.0330285	0	0
	ILMN_1768271	SMAP1	1	-0.614911	0.00563054	0	-0.103817	0.265122	0	-0.226336	0.446519	0	0
	ILMN_3227023	SNHG7	1	-0.734115	0.00216397	0	-0.342425	0.0337315	0	-0.148575	0.288325	0	0
	ILMN_3238785	SNHG9	1	-0.633106	0.039012	0	-0.389131	0.329261	0	0.409804	0.0899578	0	0
	ILMN_3239574	SNORD3A	1	-0.92287	0.0346772	0	-0.921418	0.068045	0	-0.475349	0.243749	0	0
	ILMN_1785286	SOCS5	1	0.738868	0.00564029	0	0.335385	0.281578	0	0.142419	0.420873	0	0
	ILMN_1715463	SOSTDC1	1	1.27294	0.044675	0	-1.03661	0.0687393	0	0.290936	0.408574	0	0
	ILMN_2161330	SPDEF	1	-0.946535	0.0169205	0	0.25041	0.0599667	0	-0.268769	0.0768392	0	0
	ILMN_1772241	SQLE	1	0.601589	0.022285	0	-0.416975	0.23429	0	0.384629	0.0879883	0	0
	ILMN_2204545	ST3GAL4	1	0.603241	0.0350478	0	-0.180411	0.302371	0	-0.0531586	0.860166	0	0
	ILMN_3244117	STMN3	1	0.744736	0.0046366	0	0.394551	0.0573705	0	0.25178	0.0609698	0	0
	ILMN_1747775	STX2	1	0.610643	0.00499198	0	0.140384	0.0652111	0	0.138173	0.289736	0	0
	ILMN_2344216	STX2	1	1.00876	0.0210196	0	0.314793	0.0182153	0	0.255485	0.252112	0	0
	ILMN_2054725	SUGT1	1	0.649426	0.00691238	0	0.625826	0.0730341	0	0.57653	0.11045	0	0
	ILMN_1656900	SULT1A1	1	-0.6305	0.0439422	0	-0.472791	0.0452272	0	0.0469655	0.823109	0	0
	ILMN_1750785	SYTL1	1	-0.668246	0.0271088	0	0.0893933	0.615383	0	-0.538653	0.150903	0	0
	ILMN_1739001	TACSTD2	1	1.12234	0.012205	0	-0.00758713	0.965187	0	0.367537	0.12432	0	0
	ILMN_2282641	TBXAS1	1	-0.751792	0.0378113	0	0.0966811	0.687398	0	-0.133219	0.685918	0	0
	ILMN_1683891	TFAP2C	1	1.35764	0.0110964	0	-0.0370952	0.830843	0	0.406095	0.197878	0	0
	ILMN_1663866	TGFBI	1	1.16579	0.0138644	0	0.00819852	0.958535	0	-0.223351	0.256662	0	0
	ILMN_1696870	TGFBRAP1	1	-0.60477	0.0079104	0	0.0347246	0.720051	0	0.0322963	0.754339	0	0
	ILMN_2356578	TH	1	0.806907	0.00352703	0	-0.134673	0.120354	0	-0.0733964	0.53951	0	0
	ILMN_1690040	TM7SF2	1	-0.601063	0.00430676	0	-0.51343	0.00473436	0	-0.300428	0.338433	0	0
	ILMN_2212590	TMEM170A	1	0.676123	0.0150942	0	0.579376	0.024523	0	0.39691	0.054394	0	0
	ILMN_1780618	TMEM192	1	0.640952	0.034456	0	0.35572	0.0189548	0	0.544418	0.0064106	0	0
	ILMN_2211065	TMEM91	1	-0.663897	0.0378571	0	-0.0790259	0.706699	0	-0.13803	0.487084	0	0
	ILMN_2414325	TNFAIP8	1	0.865546	0.00226975	0	0.123216	0.537186	0	0.470793	0.00375319	0	0
	ILMN_1721128	TOMM34	1	0.602192	0.0220481	0	0.307787	0.0249758	0	0.559605	0.0863194	0	0
	ILMN_1714383	TPD52L1	1	0.613766	0.00139309	0	0.0217566	0.651274	0	0.0553567	0.598012	0	0
	ILMN_2337923	TPD52L1	1	0.673493	0.020289	0	0.231236	0.302237	0	0.0100306	0.942874	0	0
	ILMN_1741755	TRIM29	1	0.733545	0.00612843	0	-0.349473	0.190185	0	0.449451	0.063136	0	0
	ILMN_1735788	TRIOBP	1	-0.760871	0.0173343	0	0.251243	0.472947	0	-0.0272964	0.77025	0	0
	ILMN_2083588	TTC32	1	-0.72517	0.0127937	0	-0.814446	0.117691	0	0.00860161	0.973824	0	0
	ILMN_1701331	UBE2M	1	-0.817142	0.00332297	0	-0.149834	0.0210616	0	-0.313669	0.180712	0	0
	ILMN_3239254	UCA1	1	0.796156	0.0116624	0	0.0339625	0.841849	0	0.496031	0.169706	0	0
	ILMN_1739283	UPF2	1	-0.762182	0.0213265	0	-0.757053	0.291622	0	0.185641	0.47903	0	0
	ILMN_1784283	USH1C	1	-0.945662	0.0101004	0	0.32831	0.0913377	0	-0.115498	0.533299	0	0
	ILMN_2406043	VPS24	1	-0.83076	0.0410504	0	0.485081	0.0405438	0	-0.263177	0.465384	0	0
	ILMN_1683827	VPS24	1	-0.739135	0.0149297	0	0.488251	0.0514949	0	-0.0302933	0.931246	0	0
	ILMN_2344850	VPS26A	1	-0.668708	0.0209274	0	0.00451122	0.978458	0	0.101381	0.677804	0	0
	ILMN_1744240	WDR67	1	-0.740794	0.0272068	0	-0.379166	0.00588801	0	-0.365319	0.039094	0	0
	ILMN_1662188	WNT11	1	0.640234	0.0426172	0	0.521206	0.000146675	0	-0.192826	0.0707341	0	0
	ILMN_3249651	ZDHHC8P	1	-1.02138	0.0259338	0	-0.0186136	0.843267	0	-0.334449	0.128382	0	0
	ILMN_1720829	ZFP36	1	0.709058	0.021395	0	-0.0137111	0.92568	0	0.407405	0.0653894	0	0
	ILMN_1758337	ZNF213	1	-0.887146	0.0334458	0	0.0433371	0.769995	0	-0.121329	0.491036	0	0
	ILMN_2313889	ZNF682	1	-0.589752	0.0397639	0	-0.407845	0.120671	0	0.238297	0.327081	0	0
	ILMN_1806845	ALG3	0	0.973262	0.0781355	1	1.64618	0.0341747	1	0.734376	0.0243216	0	0
	ILMN_1660544	ARRDC4	0	0.175046	0.417895	1	0.876841	0.00478279	1	0.7859	0.01434	0	0
	ILMN_1708778	ASS1	0	-0.673614	0.0840907	1	1.11967	0.00573823	1	-0.649443	0.0164221	0	0
	ILMN_1672128	ATF4	0	-0.536046	0.0611215	1	-1.01838	0.0194197	1	-0.664789	0.0211066	0	0
	ILMN_1655884	ATP2A2	0	0.374766	0.34768	1	0.889479	0.000752195	1	0.742005	0.000925078	0	0
	ILMN_1751228	C20ORF46	0	0.629155	0.0793419	1	1.23917	0.0120252	1	1.28168	0.0289305	0	0
	ILMN_2149226	CAV1	0	0.547922	0.0646923	1	0.982695	0.0267702	1	1.3957	0.0105175	0	0
	ILMN_1784602	CDKN1A	0	0.524923	0.128328	1	0.700343	0.0176913	1	1.0566	0.0145728	0	0
	ILMN_1661197	CLCF1	0	0.555067	0.025443	1	0.699736	0.0419426	1	0.628081	0.0197359	0	0
	ILMN_2198185	CXORF12	0	-0.348588	0.206556	1	-1.07417	0.0114758	1	-0.653924	0.0410808	0	0
	ILMN_1736190	CYP4F3	0	0.380513	0.0234309	1	0.922949	0.00408453	1	0.950117	0.00584992	0	0
	ILMN_1756685	DEPDC6	0	0.553688	0.0543824	1	0.589926	0.0360317	1	-0.967929	0.0219683	0	0
	ILMN_2269256	DNAJC12	0	0.362501	0.244207	1	1.09159	0.0455261	1	1.30136	0.036593	0	0
	ILMN_1803073	DNAJC12	0	0.470758	0.195529	1	1.05135	0.0420451	1	1.07306	0.0401313	0	0
	ILMN_2311020	DNAJC12	0	0.537336	0.244713	1	1.0174	0.0485259	1	1.08965	0.0460063	0	0
	ILMN_1798014	EIF2S2	0	-0.282845	0.0598461	1	-0.641069	0.0109951	1	-0.644288	0.0124461	0	0
	ILMN_1779147	ENC1	0	0.260965	0.0122983	1	0.666648	0.00843806	1	0.911317	0.00117424	0	0
	ILMN_1696028	ETNK1	0	0.0934788	0.622686	1	0.690877	0.00992146	1	0.726883	0.0149191	0	0
	ILMN_1730575	GCLC	0	0.375051	0.239056	1	1.42676	0.00596157	1	0.637874	0.013483	0	0
	ILMN_1753575	GP1BA	0	-0.558505	0.0553852	1	-0.593077	0.0238263	1	-0.594476	0.00853825	0	0
	ILMN_1804539	GPR89B	0	0.716468	0.0647372	1	0.638527	0.00482259	1	0.816964	0.0179549	0	0
	ILMN_1651496	HIST1H2BD	0	0.573656	0.0233509	1	0.640494	0.0221168	1	0.604504	0.0187234	0	0
	ILMN_1732071	HIST2H2BE	0	0.537185	0.0197933	1	1.38224	0.0168183	1	0.776834	0.0188216	0	0
	ILMN_1847308	HS.475334	0	-0.292625	0.0362233	1	-0.614603	0.0107371	1	-0.611075	0.00463047	0	0
	ILMN_1886515	HS.556255	0	0.363	0.0791528	1	0.907896	0.00707105	1	0.652487	0.0159266	0	0
	ILMN_1804901	IL1F5	0	0.308481	0.228131	1	-1.07699	0.016687	1	-0.960516	0.0286863	0	0
	ILMN_1747205	JDP2	0	-0.576469	0.173605	1	-0.982253	0.0139729	1	-0.875803	0.0216506	0	0
	ILMN_3275388	LOC340274	0	-0.413573	0.00834907	1	1.05751	0.00100146	1	-0.591013	0.0438703	0	0
	ILMN_1690523	LRRC20	0	-0.140565	0.525909	1	-1.24217	0.00188223	1	-0.601316	0.0201405	0	0
	ILMN_1701306	MRRF	0	0.460378	0.0319392	1	0.704288	0.0121839	1	0.63781	0.0185034	0	0
	ILMN_1756541	MXD4	0	-0.469054	0.148871	1	-0.625967	0.0334541	1	-0.607524	0.0400147	0	0
	ILMN_2308849	MYADM	0	0.533801	0.0487162	1	1.05459	0.0114567	1	0.739387	0.0386231	0	0
	ILMN_1730260	N6AMT2	0	-0.00804508	0.900612	1	-0.652253	0.0196205	1	-0.590358	0.00912443	0	0
	ILMN_1727348	NMD3	0	0.282986	0.12773	1	0.687214	0.0327159	1	0.613741	0.0176529	0	0
	ILMN_1756049	NT5DC3	0	0.346116	0.111778	1	0.683608	0.0361243	1	0.69921	0.0371905	0	0
	ILMN_1704404	PSMD13	0	-0.0133263	0.94047	1	-0.612854	0.0012523	1	-0.635192	6.7345e-05	0	0
	ILMN_1771688	RAB7B	0	0.312998	0.173327	1	1.2759	0.00229015	1	0.936437	0.000276075	0	0
	ILMN_1808095	RNF41	0	-0.344438	0.231837	1	-0.603427	0.0131311	1	-0.665149	0.0308346	0	0
	ILMN_2298818	RPS29	0	-0.570663	0.0335012	1	-0.866825	0.0141708	1	-0.78951	0.0448055	0	0
	ILMN_2072391	SNORD31	0	0.750555	0.0526678	1	1.45609	0.0147858	1	0.892959	0.0447639	0	0
	ILMN_2383455	SUOX	0	-0.416529	0.103555	1	-1.01026	0.00844289	1	-0.659083	0.0143335	0	0
	ILMN_1770084	TACC1	0	0.105909	0.00833802	1	0.899267	0.00154846	1	0.793745	0.0379361	0	0
	ILMN_2103761	TLE4	0	0.455598	0.092719	1	1.4687	0.0098953	1	0.983434	0.0337153	0	0
	ILMN_1683470	TMEM139	0	-0.209951	0.0874911	1	-1.3364	0.00405407	1	-0.586841	0.0116676	0	0
	ILMN_3242211	TMEM187	0	-0.0041344	0.973642	1	-0.747589	0.0307059	1	-0.624108	0.0291015	0	0
	ILMN_1655469	TSPAN3	0	0.289302	0.365198	1	0.856544	0.0159147	1	0.698801	0.0145489	0	0
	ILMN_1771601	UFSP1	0	0.372959	0.0120206	1	0.675746	0.00420217	1	0.625502	0.0219886	0	0
	ILMN_1658289	WDR54	0	-0.490785	0.125079	1	-0.75985	0.00628886	1	-0.665929	0.0286105	0	0
	ILMN_1694514	ZDHHC11	0	0.274404	0.431899	1	0.672144	0.0445303	1	0.685133	0.0456073	0	0
	ILMN_1664034	ZNF485	0	0.521513	0.0609276	1	1.28897	0.00944714	1	0.658874	0.0479221	0	0
	ILMN_1679093	ZNF581	0	-0.277456	0.0771019	1	-0.596417	0.0197584	1	-0.740426	0.0126642	0	0
	ILMN_3241953	A2LD1	0	0.105325	0.534521	1	0.902076	0.00325922	0	0.0754913	0.664042	0	0
	ILMN_1656940	ABLIM3	0	0.192117	0.29062	1	1.33451	0.0163215	0	0.135475	0.557706	0	0
	ILMN_2331636	ACACA	0	-0.0142838	0.90731	1	-0.790184	0.0148223	0	-0.0990935	0.553276	0	0
	ILMN_1772123	ACACA	0	-0.0908548	0.28703	1	-0.773208	3.82956e-05	0	-0.175273	0.0473455	0	0
	ILMN_2352009	ACADVL	0	-0.544742	0.113081	1	-0.678231	0.0355218	0	-0.532117	0.125589	0	0
	ILMN_1708672	ACAT2	0	0.0555044	0.680107	1	-1.22791	0.00267445	0	0.040022	0.544022	0	0
	ILMN_2332250	ACOT7	0	-0.0477085	0.683693	1	-0.724092	0.00911715	0	-0.256038	0.111449	0	0
	ILMN_1658995	ACOT9	0	0.445233	0.0957752	1	0.6421	0.0187366	0	0.082603	0.489752	0	0
	ILMN_1684585	ACSL1	0	0.0507844	0.563767	1	-1.11314	0.00626798	0	0.226633	0.271951	0	0
	ILMN_2336595	ACSS2	0	-0.148893	0.321306	1	-0.898052	0.00540089	0	0.11554	0.406939	0	0
	ILMN_1714197	ACSS2	0	-0.160601	0.487017	1	-0.8032	0.00273082	0	0.228026	0.162676	0	0
	ILMN_1697585	ACTR6	0	-0.125294	0.56667	1	-0.816724	0.0181606	0	0.00170297	0.995034	0	0
	ILMN_2243308	ACVR1B	0	-0.293385	0.300834	1	-0.88649	0.0187193	0	-0.17503	0.503488	0	0
	ILMN_1713751	ADAM19	0	0.124437	0.188366	1	0.872609	0.00175652	0	-0.115512	0.0398542	0	0
	ILMN_1659371	ADRA2A	0	-0.075507	0.292793	1	1.44204	0.00284832	0	0.145245	0.0245032	0	0
	ILMN_1794875	AGPAT9	0	0.132268	0.346669	1	1.61	0.0120761	0	0.41874	0.0369207	0	0
	ILMN_2278335	AKR1B15	0	-0.405917	0.167755	1	1.79805	0.0120672	0	0.711031	0.0591234	0	0
	ILMN_2412336	AKR1C2	0	-0.385192	0.0470895	1	1.70537	0.000460345	0	-0.00697952	0.950354	0	0
	ILMN_1713124	AKR1C3	0	0.225969	0.29522	1	1.58951	0.0122801	0	0.577955	0.0929798	0	0
	ILMN_1667564	ALDH3A2	0	0.215611	0.138641	1	0.622568	0.0256594	0	0.388642	0.028505	0	0
	ILMN_1755974	ALDOC	0	-0.432106	0.0708912	1	-0.708254	0.00245047	0	-0.231092	0.135501	0	0
	ILMN_1808792	ALKBH6	0	-0.129173	0.261237	1	-0.595518	0.00331387	0	-0.0915891	0.720559	0	0
	ILMN_1788462	AMD1	0	0.31296	0.0264042	1	0.914695	0.0058563	0	0.341334	0.0454283	0	0
	ILMN_1726327	AMY1B	0	0.47196	0.18631	1	0.69175	0.0120074	0	0.135428	0.182119	0	0
	ILMN_1784292	ANKMY2	0	0.60652	0.0574663	1	-0.61442	0.0129201	0	0.147319	0.577494	0	0
	ILMN_2185563	ANKRA2	0	-0.548173	0.0718372	1	-0.933678	0.0351692	0	-0.236291	0.279442	0	0
	ILMN_2075643	ANKRD29	0	0.433197	0.0754973	1	1.20982	0.00688913	0	0.434075	0.0517714	0	0
	ILMN_1711899	ANXA2	0	0.430079	0.0381813	1	0.804295	0.0186125	0	0.411077	0.0189893	0	0
	ILMN_1755937	ANXA2	0	0.470057	0.00309283	1	0.6505	0.00195422	0	0.500929	0.00308852	0	0
	ILMN_1741003	ANXA5	0	-0.577536	0.0252452	1	0.679045	0.00982885	0	-0.0601398	0.407657	0	0
	ILMN_2330948	ARF1	0	0.0207636	0.818185	1	0.613174	0.0162278	0	-0.0371113	0.767176	0	0
	ILMN_1723884	ARF4	0	0.469681	0.021568	1	1.04547	0.0196026	0	0.254638	0.204956	0	0
	ILMN_1731287	ARFGAP3	0	-0.0700928	0.586084	1	0.912649	0.0152905	0	0.0676102	0.684329	0	0
	ILMN_2221408	ARFGEF1	0	-0.521545	0.0604707	1	-0.640543	0.0292305	0	-0.642856	0.0995531	0	0
	ILMN_1754562	ARHGEF17	0	-0.417155	0.0829491	1	-0.70164	0.0250332	0	-0.200825	0.218249	0	0
	ILMN_1808999	ARHGEF19	0	-0.248208	0.269219	1	-0.872378	0.0353098	0	-0.425216	0.0170244	0	0
	ILMN_1721626	ARID5B	0	-0.0484921	0.858643	1	-1.13828	0.0448584	0	-0.065591	0.824366	0	0
	ILMN_1769810	ARL6IP5	0	-0.0875299	0.323846	1	-0.896321	0.0152006	0	-0.184372	0.120817	0	0
	ILMN_2334760	ARMCX3	0	-0.0339291	0.711814	1	0.615363	0.0249296	0	0.308165	0.295119	0	0
	ILMN_2184064	ARRDC4	0	0.187177	0.55727	1	0.972088	0.0257128	0	1.15772	0.0639465	0	0
	ILMN_1695414	ASF1B	0	-0.550508	0.0814749	1	-0.898394	0.0114877	0	-0.500518	0.209931	0	0
	ILMN_2352934	ASPH	0	0.190609	0.177641	1	0.689638	0.0103959	0	0.0345442	0.841047	0	0
	ILMN_1815184	ASPM	0	-0.220856	0.679134	1	-0.837327	0.0222097	0	0.126826	0.78688	0	0
	ILMN_2395451	ASS1	0	-0.667413	0.059175	1	0.927909	0.0127616	0	-0.724603	0.109626	0	0
	ILMN_1725707	ATG16L1	0	0.272265	0.235176	1	0.596892	0.0484447	0	0.296122	0.157776	0	0
	ILMN_1794707	ATHL1	0	0.24045	0.572648	1	-0.830579	0.029499	0	7.58098e-05	0.998515	0	0
	ILMN_1652806	ATP5J	0	-0.383543	0.100185	1	-0.601139	0.00320425	0	-0.234067	0.0459251	0	0
	ILMN_1749081	AUTS2	0	0.157441	0.0267445	1	1.11546	0.00227813	0	0.127356	0.193286	0	0
	ILMN_1780188	B3GALNT2	0	0.230057	0.145681	1	0.689458	0.0385397	0	0.294557	0.0910662	0	0
	ILMN_1691410	BAMBI	0	0.321145	0.372914	1	1.2074	0.0441249	0	-0.303367	0.372262	0	0
	ILMN_1720850	BAZ2B	0	-0.183145	0.628601	1	-0.921808	0.0216048	0	0.121294	0.715415	0	0
	ILMN_1812403	BCAP31	0	-0.213707	0.306215	1	-0.612429	0.0121898	0	-0.110335	0.467332	0	0
	ILMN_2363489	BRE	0	0.362262	0.097963	1	0.684568	0.0434968	0	-0.097098	0.627353	0	0
	ILMN_1800619	BRI3BP	0	-0.0114715	0.919528	1	-0.642054	0.027948	0	0.366344	0.0228092	0	0
	ILMN_2202948	BUB1	0	-0.00374625	0.987791	1	-0.938792	0.00742983	0	0.00266438	0.988285	0	0
	ILMN_1682792	BYSL	0	0.505026	0.000691967	1	0.621872	0.0202379	0	0.320057	0.00120264	0	0
	ILMN_1704760	BZW1	0	0.704406	0.0671898	1	0.795659	0.049982	0	0.393497	0.118626	0	0
	ILMN_1701243	C10ORF2	0	0.408617	0.0859678	1	0.777726	0.024823	0	0.242423	0.188422	0	0
	ILMN_2359029	C11ORF17	0	-0.168178	0.20668	1	-0.676575	0.0135968	0	-0.167154	0.461177	0	0
	ILMN_1659017	C11ORF74	0	0.263958	0.0893868	1	0.656151	0.0212736	0	0.158088	0.506446	0	0
	ILMN_2152429	C12ORF76	0	0.030971	0.914819	1	-0.831492	0.0113838	0	-0.457178	0.0486498	0	0
	ILMN_1660754	C13ORF25	0	0.512253	0.0332702	1	0.876306	0.0136714	0	0.667544	0.206201	0	0
	ILMN_2083789	C14ORF105	0	-0.112695	0.634187	1	0.88471	0.0137765	0	0.359443	0.0310838	0	0
	ILMN_1666208	C14ORF106	0	-0.399031	0.235376	1	-0.82517	0.0152696	0	-0.138037	0.721809	0	0
	ILMN_1711543	C14ORF169	0	0.574411	0.0138694	1	0.78336	0.00899883	0	0.447335	0.0235707	0	0
	ILMN_1657111	C14ORF78	0	0.442447	0.0957006	1	1.68604	0.00668397	0	0.350515	0.293318	0	0
	ILMN_1724897	C14ORF93	0	-0.422638	0.0443252	1	-0.613966	0.00507074	0	-0.329889	0.0515127	0	0
	ILMN_1810855	C15ORF58	0	-0.0763393	0.594847	1	0.916296	0.0425901	0	0.0481021	0.528016	0	0
	ILMN_1801118	C16ORF33	0	0.210499	0.283092	1	-0.671461	0.0265802	0	-0.0640555	0.624048	0	0
	ILMN_1656452	C16ORF59	0	-0.174738	0.0666174	1	-0.693037	0.0276382	0	-0.275682	0.116857	0	0
	ILMN_1776490	C17ORF53	0	0.0874468	0.0822127	1	-0.609769	0.0171289	0	0.0789498	0.670525	0	0
	ILMN_3247139	C17ORF96	0	0.347072	0.0943055	1	0.952018	0.00464732	0	-0.0824619	0.333754	0	0
	ILMN_1796074	C18ORF56	0	-0.238489	0.162703	1	-0.680076	0.0484575	0	-0.250278	0.146629	0	0
	ILMN_1667966	C1ORF24	0	-0.345818	0.391575	1	1.83528	0.0307156	0	-0.91289	0.0950815	0	0
	ILMN_1729288	C1QTNF6	0	0.0768641	0.597279	1	-0.641309	0.00608278	0	-0.0108816	0.865318	0	0
	ILMN_2082209	C20ORF100	0	0.0524384	0.293698	1	0.861689	0.00185275	0	-0.268741	0.041523	0	0
	ILMN_1733531	C20ORF134	0	0.00893365	0.964118	1	0.838935	0.0193454	0	0.180487	0.290168	0	0
	ILMN_1712386	C21ORF45	0	0.0383274	0.881848	1	-0.692301	0.0113186	0	-0.117326	0.351331	0	0
	ILMN_2171183	C21ORF45	0	-0.267361	0.236555	1	-0.666008	0.0150106	0	-0.10005	0.0613817	0	0
	ILMN_1695959	C21ORF63	0	0.148334	0.371444	1	0.636049	0.0373344	0	-0.118735	0.48488	0	0
	ILMN_1700967	C3ORF59	0	0.354954	0.0701275	1	-0.665971	0.0302967	0	-0.216881	0.175836	0	0
	ILMN_3241169	C3ORF75	0	-0.0799049	0.73573	1	-0.590372	0.00557095	0	-0.186799	0.213718	0	0
	ILMN_1761941	C4ORF18	0	0.0823583	0.744849	1	-0.65686	0.00955787	0	0.14334	0.746696	0	0
	ILMN_1795838	C4ORF19	0	0.339456	0.113587	1	-0.682923	0.0259552	0	-0.239145	0.240677	0	0
	ILMN_1651987	C6ORF129	0	-0.481645	0.112867	1	-0.632135	0.0108445	0	-0.393548	0.0307531	0	0
	ILMN_1763907	C6ORF173	0	-0.197652	0.226222	1	-1.01011	0.00579676	0	-0.015271	0.875044	0	0
	ILMN_1655961	C7ORF54	0	0.0574175	0.842486	1	1.04079	0.00966685	0	0.200328	0.328304	0	0
	ILMN_1717219	C7ORF70	0	0.307638	0.067285	1	0.821306	0.0110295	0	0.318148	0.0794334	0	0
	ILMN_1717403	C9ORF100	0	-0.3626	0.0455982	1	-0.837334	0.0108372	0	-0.0463442	0.76641	0	0
	ILMN_1750969	C9ORF10OS	0	0.346936	0.134063	1	0.677143	0.0179222	0	0.094562	0.410372	0	0
	ILMN_1714148	C9ORF90	0	-0.395241	0.108057	1	-0.650135	0.0351465	0	-0.398185	0.110805	0	0
	ILMN_1802414	CA13	0	0.262164	0.232952	1	0.586401	0.049433	0	0.469846	0.114247	0	0
	ILMN_1765858	CAB39	0	0.392412	0.0280522	1	0.593335	0.0229788	0	0.263378	0.100277	0	0
	ILMN_1809695	CAMK2G	0	-0.207779	0.0614058	1	-0.730179	0.00729127	0	-0.349152	0.0943133	0	0
	ILMN_1677108	CAPN13	0	-0.284385	0.1795	1	0.761034	0.0205574	0	0.0309136	0.897065	0	0
	ILMN_1737089	CAPN5	0	-0.821321	0.124912	1	0.712725	0.0139303	0	0.185835	0.270075	0	0
	ILMN_1681118	CAPRIN2	0	0.233171	0.242886	1	0.971896	0.0311203	0	0.603847	0.169884	0	0
	ILMN_2345739	CAPRIN2	0	0.577797	0.0637287	1	0.96872	0.0459244	0	0.533156	0.0642302	0	0
	ILMN_1809477	CARHSP1	0	-0.276342	0.0196088	1	-0.911473	0.010094	0	0.123329	0.334385	0	0
	ILMN_1659350	CASP6	0	-0.0294309	0.875809	1	-0.829708	0.00935963	0	-0.192631	0.226792	0	0
	ILMN_1694877	CASP6	0	-0.328669	0.252608	1	-0.920973	0.0124468	0	-0.0468851	0.472981	0	0
	ILMN_1717234	CAST	0	0.196202	0.318081	1	0.673757	0.00979057	0	0.14859	0.148172	0	0
	ILMN_2151739	CAT	0	-0.43789	0.044472	1	-0.704145	0.0256377	0	-0.18235	0.088596	0	0
	ILMN_1778478	CCDC28B	0	0.079595	0.0351988	1	-0.636527	0.000475988	0	-0.273704	0.586021	0	0
	ILMN_1745946	CCDC5	0	-0.0197604	0.889348	1	-0.882698	0.0195426	0	-0.0229827	0.894943	0	0
	ILMN_2347349	CCNB1IP1	0	0.0364427	0.420791	1	0.657581	0.0105386	0	-0.0405823	0.421197	0	0
	ILMN_2206812	CCNJ	0	0.300092	0.122941	1	0.722756	0.026017	0	0.262527	0.278577	0	0
	ILMN_1810069	CCNYL1	0	0.525945	0.12182	1	0.822849	0.0348569	0	0.257874	0.219861	0	0
	ILMN_2166524	CCNYL1	0	0.217383	0.165561	1	0.88105	0.00555931	0	0.480962	0.0211746	0	0
	ILMN_1794190	CCPG1	0	-0.164802	0.217323	1	1.06457	0.0101063	0	0.208762	0.452887	0	0
	ILMN_2357730	CCRK	0	0.133064	0.637358	1	0.716132	0.0215532	0	0.041345	0.495737	0	0
	ILMN_1747870	CD3EAP	0	0.319428	0.0519023	1	1.28987	0.00253609	0	0.414321	0.0396227	0	0
	ILMN_2348788	CD44	0	0.111039	0.470117	1	0.942242	0.0252527	0	0.270385	0.172509	0	0
	ILMN_1724789	CD59	0	0.404185	0.222156	1	1.29298	0.0267671	0	0.527625	0.13205	0	0
	ILMN_1662973	CD82	0	0.177499	0.115256	1	0.609012	0.0232612	0	0.470269	0.278298	0	0
	ILMN_1725260	CDC25C	0	-0.298958	0.0681528	1	-1.09216	0.00861384	0	-0.39481	0.0126745	0	0
	ILMN_1665559	CDK2	0	0.269114	0.0195699	1	-0.645516	0.000125928	0	-0.0239779	0.816097	0	0
	ILMN_2196347	CDKN1B	0	-0.519176	0.143021	1	-0.739768	0.0306439	0	-0.508016	0.0630059	0	0
	ILMN_1744295	CDKN2A	0	0.0947784	0.696852	1	-0.607356	0.0038277	0	-0.290033	0.502829	0	0
	ILMN_1790973	CDS2	0	0.188806	0.133393	1	0.625306	0.0159329	0	0.023461	0.7972	0	0
	ILMN_1651237	CDT1	0	-0.393946	0.227936	1	-1.12337	0.0203443	0	-0.540571	0.0947261	0	0
	ILMN_1810977	CDV3	0	0.415875	0.251644	1	0.808618	0.0123024	0	0.276643	0.153347	0	0
	ILMN_1673788	CDV3	0	0.356456	0.192988	1	0.817722	0.029592	0	0.263567	0.2131	0	0
	ILMN_1671058	CDX2	0	0.286089	0.223058	1	1.49547	0.0175196	0	0.433918	0.119678	0	0
	ILMN_1715715	CEBPA	0	0.0316257	0.643032	1	1.16494	0.00712791	0	0.176067	0.192334	0	0
	ILMN_1670769	CENPQ	0	0.0473619	0.796297	1	-0.74157	0.0194742	0	0.0855096	0.65108	0	0
	ILMN_1674231	CHAF1B	0	-0.0813559	0.343408	1	-0.696221	0.0143093	0	-0.101072	0.357225	0	0
	ILMN_1813938	CHCHD4	0	0.107316	0.0267757	1	0.610929	0.00503521	0	0.409926	0.0094095	0	0
	ILMN_3251423	CHDH	0	-0.15682	0.533916	1	-0.996467	0.0420515	0	0.107971	0.668302	0	0
	ILMN_1715607	CHMP4A	0	0.145429	0.477385	1	0.636739	0.0410201	0	-0.0354534	0.833719	0	0
	ILMN_1791576	CHSY1	0	0.277625	0.326278	1	0.863921	0.0465707	0	0.354894	0.216329	0	0
	ILMN_1756705	CHTF18	0	0.0569748	0.574557	1	-0.727341	0.0180958	0	-0.0664156	0.77485	0	0
	ILMN_1674661	CIRBP	0	-0.302283	0.11884	1	0.671171	0.0146381	0	0.101724	0.547666	0	0
	ILMN_2394381	CLN3	0	-0.437381	0.138334	1	-0.675848	0.0290833	0	-0.437609	0.0258217	0	0
	ILMN_1712088	CLYBL	0	0.44305	0.0283854	1	1.01245	0.00330031	0	-0.00264548	0.971042	0	0
	ILMN_1753498	COASY	0	-0.355749	0.0172839	1	-0.700062	0.0069175	0	-0.358731	0.129641	0	0
	ILMN_1776154	COG3	0	0.00217864	0.982817	1	0.726558	0.0287958	0	-0.0593047	0.574086	0	0
	ILMN_1761242	COMMD1	0	-0.405936	0.0897055	1	0.613862	0.0173873	0	0.121333	0.206465	0	0
	ILMN_2096654	COMMD4	0	-0.297307	0.23198	1	-1.12167	0.0235275	0	-0.168007	0.510162	0	0
	ILMN_1736752	COMTD1	0	-0.120525	0.128976	1	-0.908019	0.00391534	0	0.0684114	0.806399	0	0
	ILMN_1670841	CPNE1	0	-0.101482	0.598146	1	-0.697986	0.0196161	0	-0.307915	0.0976135	0	0
	ILMN_2307025	CPNE1	0	-0.0362449	0.776345	1	-0.703944	0.0278791	0	-0.215913	0.286825	0	0
	ILMN_1751097	CREB3L2	0	-0.0234422	0.915365	1	1.41205	0.00672239	0	-0.0868017	0.485118	0	0
	ILMN_1803302	CRK	0	0.152842	0.274894	1	0.628125	0.0357816	0	0.187758	0.10338	0	0
	ILMN_1686805	CRK	0	0.55802	0.0391738	1	0.736428	0.0227065	0	0.209637	0.1935	0	0
	ILMN_1779184	CTU2	0	0.509884	0.0803524	1	0.65431	0.0338167	0	0.23598	0.323343	0	0
	ILMN_1796925	CXADR	0	-0.00875729	0.962181	1	-0.656354	0.0371686	0	-0.197047	0.468904	0	0
	ILMN_1768176	CXORF26	0	0.402393	0.0422109	1	0.62245	0.0207884	0	0.552156	0.0613356	0	0
	ILMN_1677200	CYFIP2	0	-0.589733	0.175373	1	0.715991	0.0472034	0	0.256047	0.439975	0	0
	ILMN_1719883	CYP4F11	0	-0.0341451	0.791033	1	0.726702	0.00487206	0	0.310924	0.0913292	0	0
	ILMN_1755926	DBI	0	-0.413822	0.0823978	1	-0.704335	0.031381	0	-0.267969	0.165207	0	0
	ILMN_2174127	DCBLD2	0	0.490045	0.103212	1	0.606442	0.0329354	0	0.23165	0.429588	0	0
	ILMN_1681437	DCXR	0	-0.323254	0.160487	1	-0.703863	0.00434975	0	-0.34626	0.198894	0	0
	ILMN_1676984	DDIT3	0	-0.948425	0.056439	1	-1.27805	0.0348711	0	-0.859662	0.0643399	0	0
	ILMN_1756220	DDX18	0	0.326143	0.102375	1	0.657991	0.020261	0	0.290088	0.111927	0	0
	ILMN_1781721	DDX31	0	0.298608	0.156307	1	0.738375	0.015611	0	0.18896	0.172593	0	0
	ILMN_1676864	DDX31	0	0.301125	0.112048	1	0.688391	0.0223295	0	0.373078	0.0229495	0	0
	ILMN_1815035	DENND2C	0	0.136279	0.513743	1	1.06947	0.0316484	0	0.0932926	0.518761	0	0
	ILMN_1802819	DEPDC1	0	-0.251627	0.214939	1	-0.747127	0.0325315	0	-0.0113499	0.984676	0	0
	ILMN_1761969	DERL2	0	0.0679164	0.278515	1	0.588413	0.0188463	0	-0.0172798	0.855717	0	0
	ILMN_1815626	DHCR7	0	-0.448143	0.107801	1	-0.836286	0.0243739	0	-0.181547	0.347193	0	0
	ILMN_1782993	DHODH	0	0.371514	0.0354319	1	0.674927	0.0131528	0	0.501104	0.0896859	0	0
	ILMN_1707901	DHRS7B	0	-0.155111	0.195553	1	-0.614073	0.0204774	0	-0.169918	0.391264	0	0
	ILMN_1665335	DIABLO	0	0.420168	0.041695	1	0.731261	0.0340705	0	0.228669	0.179016	0	0
	ILMN_1795822	DIS3L	0	-0.347776	0.222448	1	-0.626343	0.023856	0	-0.157305	0.397767	0	0
	ILMN_1749829	DLGAP5	0	0.109063	0.775521	1	-0.828347	0.0351004	0	0.191179	0.579718	0	0
	ILMN_2285404	DMKN	0	-0.147955	0.406055	1	1.0116	0.0234316	0	0.307779	0.177951	0	0
	ILMN_2391264	DMKN	0	0.0569405	0.751999	1	0.86154	0.0223599	0	0.1901	0.539766	0	0
	ILMN_1778319	DMKN	0	-3.56809e-05	0.999733	1	0.951558	0.00476828	0	0.310981	0.14702	0	0
	ILMN_1753243	DNAJB11	0	0.279053	0.052827	1	0.689019	0.0048971	0	0.388857	0.0482507	0	0
	ILMN_1656486	DNAJC10	0	0.0627034	0.657023	1	0.746801	0.0466337	0	0.233208	0.1156	0	0
	ILMN_2151541	DNAJC10	0	0.0542243	0.85555	1	1.08476	0.0277114	0	0.255341	0.587074	0	0
	ILMN_1778161	DNAJC25	0	0.322435	0.0784782	1	0.855515	0.00939704	0	0.352965	0.0546097	0	0
	ILMN_1659843	DNAJC3	0	0.525967	0.0977703	1	0.936955	0.040627	0	0.495495	0.119386	0	0
	ILMN_1680928	DNM3	0	0.380206	0.164538	1	0.700409	0.000942056	0	0.0300814	0.855264	0	0
	ILMN_1760201	DNMT1	0	0.109621	0.149307	1	-0.613278	0.00614144	0	0.181559	0.117904	0	0
	ILMN_1763162	DPH2	0	0.268779	0.203246	1	0.602729	0.0107028	0	0.143251	0.399623	0	0
	ILMN_1692535	DPP4	0	-0.24579	0.28678	1	0.949413	0.0314482	0	0.429934	0.148771	0	0
	ILMN_1791296	DPY19L1	0	0.10558	0.203676	1	0.609527	0.0177792	0	0.194296	0.0907574	0	0
	ILMN_1658053	DYNLRB1	0	0.549176	0.127893	1	0.784433	0.0143645	0	0.476759	0.0406741	0	0
	ILMN_1777233	E2F2	0	-0.264173	0.0442309	1	-0.651431	0.00809302	0	-0.254849	0.126497	0	0
	ILMN_1656196	E2F6	0	0.417324	0.0916163	1	0.713281	0.0371986	0	0.330248	0.216327	0	0
	ILMN_2073604	EBP	0	-0.142157	0.371286	1	-0.98083	0.000173695	0	-0.207205	0.171336	0	0
	ILMN_1762883	ECE2	0	0.547791	0.0153746	1	0.911446	0.0031579	0	0.577693	0.0015885	0	0
	ILMN_2275248	ECE2	0	0.494755	0.158356	1	1.29045	0.0282533	0	0.465494	0.19551	0	0
	ILMN_1662741	EDG4	0	-0.335278	0.0287121	1	-0.704894	0.0338242	0	-0.529827	0.0997362	0	0
	ILMN_2371055	EFNA1	0	-0.504836	0.065216	1	-0.703077	0.0334631	0	-0.338193	0.164184	0	0
	ILMN_1651832	EHD1	0	0.449562	0.135726	1	0.809158	0.0275388	0	0.129144	0.500653	0	0
	ILMN_1815345	EIF3J	0	0.308392	0.158568	1	0.681728	0.017591	0	0.396751	0.161579	0	0
	ILMN_1815733	EIF5	0	0.302412	0.0386551	1	0.630312	0.00600342	0	0.0239603	0.902251	0	0
	ILMN_1806304	ENTPD4	0	0.0710043	0.443864	1	0.888172	0.00254211	0	-0.00481276	0.943128	0	0
	ILMN_1677955	ENTPD6	0	-0.0685334	0.790207	1	0.610424	0.00678911	0	-0.0763715	0.210611	0	0
	ILMN_1704753	EPAS1	0	-0.488607	0.0285361	1	0.777625	0.00804391	0	0.0480077	0.753546	0	0
	ILMN_1668092	ESAM	0	0.00963105	0.928004	1	0.770392	0.00542752	0	0.0067114	0.896405	0	0
	ILMN_1747281	EVI5L	0	0.688097	0.113701	1	0.714323	0.044186	0	0.709134	0.157243	0	0
	ILMN_1734194	EXOSC3	0	0.525016	0.00269557	1	0.608717	0.0139358	0	0.280349	0.121229	0	0
	ILMN_1670218	EXOSC6	0	0.530765	0.109716	1	0.75111	0.0371506	0	0.256588	0.162416	0	0
	ILMN_1712066	EXPH5	0	0.114941	0.44689	1	-0.649051	0.0077116	0	-0.164903	0.308457	0	0
	ILMN_2151441	FAM103A1	0	0.358461	0.00977102	1	0.722385	0.0215629	0	0.248736	0.166103	0	0
	ILMN_1763365	FAM103A1	0	0.269974	0.178454	1	0.702668	0.0154573	0	0.155268	0.200844	0	0
	ILMN_1712431	FAM113B	0	-0.150714	0.51239	1	-1.12979	0.0157523	0	-0.539874	0.0214502	0	0
	ILMN_3245452	FAM149B1	0	-0.321784	0.193628	1	0.702146	0.0479418	0	-0.133434	0.572719	0	0
	ILMN_1652797	FAM174B	0	-0.337824	0.165155	1	0.728507	0.0220743	0	-0.019372	0.82058	0	0
	ILMN_1795026	FAM189B	0	-0.24881	0.123043	1	-0.58778	0.0164354	0	-0.228421	0.151894	0	0
	ILMN_1751492	FAM18B	0	0.0131461	0.51643	1	0.661098	0.0422672	0	0.141412	0.113533	0	0
	ILMN_1661593	FAM18B	0	0.0704945	0.82219	1	0.601463	0.0499151	0	0.212856	0.492048	0	0
	ILMN_1789407	FAM18B2	0	0.294257	0.251335	1	0.754392	0.0267098	0	0.526264	0.0841193	0	0
	ILMN_2367428	FAM96A	0	-0.0663317	0.631903	1	-0.672693	0.0367236	0	-0.106925	0.661615	0	0
	ILMN_1735453	FAM98A	0	0.390739	0.320998	1	0.712937	0.0323059	0	0.323041	0.412606	0	0
	ILMN_1758728	FANCG	0	-0.303254	0.151189	1	-0.819959	0.0248972	0	-0.269347	0.206481	0	0
	ILMN_1812776	FBXO28	0	0.554454	0.0337542	1	0.667863	0.00525336	0	0.497909	0.0316899	0	0
	ILMN_3241510	FBXO45	0	0.457418	0.0484472	1	0.725514	0.029192	0	0.137134	0.381213	0	0
	ILMN_1741096	FDFT1	0	-0.195401	0.25161	1	-0.715274	0.00734061	0	-0.303487	0.0214718	0	0
	ILMN_1804248	FDPS	0	-0.0531027	0.477014	1	-0.789376	0.00158019	0	0.270447	0.303718	0	0
	ILMN_1772686	FGD3	0	-0.179642	0.416785	1	-1.21057	0.00158405	0	-0.517325	0.222156	0	0
	ILMN_1668411	FHL2	0	0.177922	0.443119	1	-0.701502	0.00282425	0	0.0536462	0.228509	0	0
	ILMN_2368617	FKRP	0	0.288132	0.205398	1	0.663583	0.047079	0	0.31217	0.367221	0	0
	ILMN_1697491	FLJ14213	0	0.23763	0.18541	1	1.07004	0.00760405	0	0.233052	0.071456	0	0
	ILMN_1811181	FLJ20444	0	-0.14781	0.281308	1	0.683365	0.0496101	0	0.24521	0.191659	0	0
	ILMN_1750051	FLJ39827	0	0.339567	0.459516	1	0.910012	0.0163571	0	-0.0756108	0.611079	0	0
	ILMN_1771841	FOSL1	0	1.13226	0.0501339	1	1.47837	0.0427048	0	0.884007	0.0700453	0	0
	ILMN_1762312	FOXRED1	0	-0.166477	0.0257667	1	-0.625305	0.015431	0	-0.0906424	0.398726	0	0
	ILMN_1806667	FRAS1	0	-0.0162565	0.902701	1	0.717345	0.0407454	0	0.000359178	0.997964	0	0
	ILMN_1681984	GALNT10	0	0.368507	0.043367	1	0.804377	0.0427394	0	0.330157	0.329816	0	0
	ILMN_1657475	GALT	0	-0.448322	0.253602	1	-0.733379	0.0482107	0	-0.163393	0.491752	0	0
	ILMN_2211003	GAS2L3	0	-0.149874	0.440252	1	-0.699831	0.0116107	0	-0.333426	0.0850078	0	0
	ILMN_2402581	GCOM1	0	0.25437	0.35204	1	-0.698764	0.00924812	0	-0.106165	0.608869	0	0
	ILMN_1663383	GEMIN5	0	0.3999	0.022475	1	0.981386	0.006198	0	-0.00853896	0.951485	0	0
	ILMN_2220187	GFPT1	0	-0.265063	0.121226	1	0.624211	0.0226697	0	0.0371011	0.80838	0	0
	ILMN_2220184	GFPT1	0	-0.131123	0.179156	1	0.966151	0.00537738	0	-0.0307499	0.861528	0	0
	ILMN_1791222	GLYCTK	0	-0.302825	0.232273	1	-0.679637	0.0169887	0	-0.0225821	0.905413	0	0
	ILMN_1686227	GNA14	0	0.587286	0.0627616	1	0.893799	0.0244538	0	0.26331	0.313205	0	0
	ILMN_1757074	GNG10	0	-0.130279	0.390353	1	0.652303	0.00250696	0	0.046766	0.65006	0	0
	ILMN_1673380	GNG12	0	0.362949	0.182423	1	0.914902	0.0465946	0	0.0352696	0.85755	0	0
	ILMN_1806106	GNL3	0	0.421544	0.0939667	1	0.636652	0.0418701	0	0.465953	0.107094	0	0
	ILMN_1807072	GOSR2	0	0.348752	0.0407667	1	0.720511	0.0201887	0	0.265878	0.0953386	0	0
	ILMN_1656293	GOSR2	0	0.231466	0.151431	1	0.653792	0.028221	0	0.154122	0.0893592	0	0
	ILMN_2383305	GPATCH4	0	0.517676	0.0170749	1	0.805068	0.00863495	0	0.338818	0.0703489	0	0
	ILMN_1669617	GRB10	0	-0.485917	0.0918349	1	1.00268	0.0207888	0	-0.346255	0.127779	0	0
	ILMN_2340919	GRB10	0	-0.352035	0.0817705	1	0.809805	0.0127716	0	-0.136826	0.225772	0	0
	ILMN_2405254	GRB7	0	-0.354471	0.0151708	1	-0.72599	0.00860304	0	-0.0341558	0.859966	0	0
	ILMN_1693827	GRIP2	0	0.523678	0.184666	1	1.18467	0.0294989	0	0.259659	0.475094	0	0
	ILMN_1739497	GTF2H5	0	-0.226595	0.354745	1	-0.611304	0.0249803	0	-0.303661	0.0019763	0	0
	ILMN_1793201	HAGHL	0	-0.47047	0.0523715	1	-0.679621	0.0167027	0	-0.418384	0.0744615	0	0
	ILMN_1702265	HDHD2	0	-0.102225	0.518987	1	-0.900852	0.0244125	0	-0.137324	0.487964	0	0
	ILMN_1787762	HEATR1	0	0.296823	0.209141	1	0.85923	0.0022173	0	0.159462	0.0838266	0	0
	ILMN_1783610	HELLS	0	-0.00549549	0.95958	1	-0.658003	0.0372148	0	-0.211152	0.45236	0	0
	ILMN_2202423	HELLS	0	0.041434	0.888325	1	-0.619695	0.0243778	0	0.0364374	0.888089	0	0
	ILMN_2382990	HK1	0	-0.214567	0.193783	1	-0.650225	0.0405609	0	-0.0591237	0.663611	0	0
	ILMN_1723486	HK2	0	0.171675	0.183074	1	0.933481	0.0304225	0	0.0645124	0.562818	0	0
	ILMN_1797728	HMGCS1	0	0.240324	0.0612795	1	-1.41717	0.00445515	0	0.367178	0.00265614	0	0
	ILMN_3180966	HNRNPUL1	0	-0.503291	0.0271078	1	-0.700238	0.00510112	0	-0.785337	0.0838416	0	0
	ILMN_2072091	HNRNPUL2	0	-0.267637	0.196762	1	-0.623978	0.00301375	0	-0.110486	0.308598	0	0
	ILMN_3239700	HOTAIR	0	-0.200997	0.294836	1	-0.694562	0.0383007	0	-0.227264	0.359762	0	0
	ILMN_3249281	HOXA11AS	0	-0.459831	0.00245105	1	-1.09106	0.00694174	0	-0.499172	0.0210525	0	0
	ILMN_1674908	HOXB5	0	-0.557822	0.0703071	1	-0.598826	0.00268735	0	-0.331313	0.00961787	0	0
	ILMN_1702125	HOXB7	0	-0.258204	0.037196	1	-0.689216	0.0223817	0	-0.528067	0.104334	0	0
	ILMN_1798496	HOXB8	0	-0.110997	0.623823	1	-0.807589	0.0476707	0	-0.174183	0.426815	0	0
	ILMN_1903159	HS.130036	0	-0.390246	0.189275	1	-0.91788	0.0316454	0	-0.122386	0.748689	0	0
	ILMN_1820295	HS.145444	0	0.212367	0.231469	1	0.767556	2.25784e-05	0	0.11901	0.072707	0	0
	ILMN_1839719	HS.14555	0	-0.317855	0.0294755	1	-0.728894	0.0212057	0	-0.324106	0.141931	0	0
	ILMN_1855746	HS.154336	0	-0.554306	0.0303566	1	-0.860288	0.00189469	0	-0.417159	0.328236	0	0
	ILMN_1865764	HS.371609	0	-0.0393517	0.833954	1	0.996116	0.0380006	0	-0.115659	0.696892	0	0
	ILMN_1860638	HS.374257	0	0.163563	0.683729	1	1.42899	0.00262147	0	0.229189	0.0122736	0	0
	ILMN_1851492	HS.374278	0	0.442353	0.104051	1	0.603442	0.0157531	0	0.532708	0.0631965	0	0
	ILMN_1819783	HS.415576	0	-0.630304	0.116394	1	-0.702303	0.0447255	0	-0.321485	0.225359	0	0
	ILMN_1856861	HS.445036	0	-0.361983	0.105598	1	-0.613417	0.0252587	0	-0.189644	0.307454	0	0
	ILMN_1872404	HS.478682	0	-0.582343	0.0433281	1	-0.965743	0.0354116	0	-0.262242	0.207665	0	0
	ILMN_1836486	HS.540111	0	0.195531	0.111592	1	0.745313	0.00852915	0	0.239241	0.0776058	0	0
	ILMN_1898682	HS.556018	0	-0.403612	0.282168	1	-0.976919	0.0165657	0	-0.0587869	0.893912	0	0
	ILMN_1882000	HS.558212	0	0.241118	0.0136895	1	0.731907	0.0191364	0	0.267896	0.264535	0	0
	ILMN_1823809	HS.571887	0	-0.0688714	0.312588	1	0.970416	0.00414088	0	0.203202	0.148924	0	0
	ILMN_1881909	HS.579631	0	0.982336	0.0833805	1	1.03033	0.0132359	0	2.48032	0.050108	0	0
	ILMN_1687546	HSP90AA1	0	0.354389	0.00645647	1	0.662726	0.00871122	0	0.226701	0.0354822	0	0
	ILMN_1789074	HSPA1A	0	0.109069	0.420391	1	0.739062	0.00375176	0	0.358211	0.236552	0	0
	ILMN_1660436	HSPA1B	0	0.430155	0.094648	1	0.857535	0.0144245	0	0.222908	0.108445	0	0
	ILMN_1773865	HSPA5	0	-0.223883	0.167708	1	0.740617	0.0224236	0	-0.184612	0.253706	0	0
	ILMN_2413084	HSPA8	0	0.553213	0.00096308	1	0.627205	0.0114389	0	0.570741	0.0114714	0	0
	ILMN_1679209	HSPA9	0	0.189926	0.120345	1	0.763639	0.00760294	0	-0.0793065	0.437468	0	0
	ILMN_1674236	HSPB1	0	0.153041	0.299432	1	-0.841276	0.0251618	0	-0.318746	0.110912	0	0
	ILMN_3236821	HSPBL2	0	0.230213	0.25509	1	-0.867599	0.02068	0	-0.499479	0.111951	0	0
	ILMN_1803775	HSPE1	0	0.315445	0.111082	1	-0.702365	0.0276208	0	0.186128	0.347408	0	0
	ILMN_1814787	ICA1	0	-0.0215644	0.884508	1	0.631773	0.0258318	0	-0.08622	0.619935	0	0
	ILMN_1696432	IDH1	0	0.0694702	0.749768	1	0.660146	0.00896225	0	-0.0333928	0.865066	0	0
	ILMN_1802706	IDH3G	0	-0.154402	0.360682	1	-0.682654	0.0285636	0	-0.259452	0.390795	0	0
	ILMN_1755075	IDI1	0	0.0206713	0.885532	1	-1.1906	0.0286498	0	0.441644	0.102214	0	0
	ILMN_1758626	IDS	0	0.377615	0.0859074	1	0.847583	0.0180825	0	0.277684	0.153112	0	0
	ILMN_1755620	IER5L	0	0.542465	0.147752	1	0.735875	0.0464659	0	0.426076	0.0985853	0	0
	ILMN_3236367	IFFO2	0	0.470088	0.0809351	1	0.979703	0.0162598	0	0.321307	0.020655	0	0
	ILMN_1765146	IFNAR2	0	0.364577	0.0463137	1	0.81494	0.00519313	0	0.271913	0.103165	0	0
	ILMN_1667561	IFRD1	0	0.106605	0.368049	1	0.763695	0.0120557	0	0.190393	0.356002	0	0
	ILMN_1759419	ILVBL	0	-0.229963	0.0718389	1	-0.66146	0.0120464	0	-0.274623	0.276709	0	0
	ILMN_1769451	ILVBL	0	-0.372384	0.218894	1	-0.930218	0.000263698	0	-0.278242	0.320186	0	0
	ILMN_1667239	INPP1	0	-0.207278	0.200144	1	0.785466	0.00291766	0	0.413191	0.0436941	0	0
	ILMN_1793474	INSIG1	0	-0.299952	0.0855692	1	-1.45585	0.0270679	0	0.210368	0.0867305	0	0
	ILMN_1686989	INSIG1	0	-0.0815942	0.773364	1	-1.69282	0.019389	0	0.226567	0.466125	0	0
	ILMN_1759084	INTS8	0	-0.131742	0.535097	1	-0.585615	0.0115538	0	-0.0244705	0.886354	0	0
	ILMN_1802411	ITGA1	0	-0.564202	0.110008	1	0.687266	0.0044061	0	0.174819	0.275087	0	0
	ILMN_2359287	ITGA6	0	-0.0272141	0.736256	1	0.593967	0.00721018	0	0.222486	0.196969	0	0
	ILMN_2383934	ITGB1	0	0.42839	0.128282	1	0.780957	0.0253167	0	0.302416	0.27325	0	0
	ILMN_1776516	ITPKA	0	-0.393772	0.00585956	1	0.707279	0.00218909	0	-0.113657	0.195149	0	0
	ILMN_1691376	JAG1	0	0.0773243	0.308714	1	1.08748	0.00210987	0	0.187848	0.0876027	0	0
	ILMN_1793384	JAK1	0	0.419073	0.167764	1	1.3582	0.0116523	0	0.275388	0.0954188	0	0
	ILMN_1701173	KCNK6	0	-0.0668709	0.710492	1	0.894321	0.00812797	0	0.42943	0.106445	0	0
	ILMN_1696556	KIAA0133	0	0.271235	0.237048	1	0.827956	0.0494813	0	0.0163895	0.934792	0	0
	ILMN_1668469	KIAA0922	0	0.399121	0.0082328	1	0.646549	0.00197635	0	0.0866905	0.0882278	0	0
	ILMN_1813704	KIAA1199	0	-0.307482	0.227516	1	2.79878	0.00177939	0	0.20042	0.409238	0	0
	ILMN_1678235	KIAA1267	0	-0.0507489	0.0874035	1	-0.589412	0.0485106	0	-0.306867	0.00601803	0	0
	ILMN_2102960	KIAA1370	0	-0.55931	0.245888	1	-1.06429	0.0270995	0	0.190931	0.479726	0	0
	ILMN_1700733	KIAA1370	0	-0.550859	0.0996637	1	-0.830394	0.00591102	0	0.101037	0.686577	0	0
	ILMN_1763640	KIAA1602	0	-0.172372	0.478826	1	-0.588214	0.0241879	0	-0.0858609	0.376261	0	0
	ILMN_1699521	KIAA1641	0	-0.0840195	0.55234	1	0.700973	0.0462211	0	0.0814139	0.57039	0	0
	ILMN_2213199	KIAA1712	0	-0.410033	0.0339287	1	-0.74515	0.00721075	0	-0.195317	0.307705	0	0
	ILMN_1719876	KIAA1804	0	0.615544	0.147102	1	0.976126	0.0462904	0	0.695133	0.14752	0	0
	ILMN_2174380	KIAA1804	0	0.160688	0.469797	1	0.77196	0.0279243	0	0.435147	0.166948	0	0
	ILMN_2143155	KIF11	0	0.100615	0.728931	1	-0.641827	0.00583571	0	0.244861	0.470708	0	0
	ILMN_1694126	KIF24	0	-0.0980982	0.687527	1	-0.781161	0.0101741	0	-0.207222	0.305469	0	0
	ILMN_1788160	KIF5B	0	0.238372	0.200052	1	0.632539	0.0371385	0	0.630666	0.0684759	0	0
	ILMN_2222008	KIFC1	0	-0.2225	0.00512389	1	-0.785781	0.0043846	0	-0.314417	0.0721588	0	0
	ILMN_1676075	KLHL12	0	0.388748	0.0456127	1	0.617461	0.00312469	0	0.136557	0.327827	0	0
	ILMN_1692785	KLHL21	0	0.551316	0.0858533	1	0.927726	0.0036595	0	0.30596	0.0300436	0	0
	ILMN_1693471	KLHL35	0	-0.129927	0.464875	1	0.615782	0.0205018	0	0.128827	0.626246	0	0
	ILMN_1663787	KLK3	0	0.0668438	0.373438	1	0.732909	0.0134545	0	-0.294862	0.173065	0	0
	ILMN_1780255	KLK6	0	-0.034883	0.700559	1	0.669836	0.0021781	0	0.10365	0.0889866	0	0
	ILMN_3195198	KRT17P3	0	0.532728	0.0844844	1	0.780913	0.035649	0	0.458763	0.0911436	0	0
	ILMN_1688892	LAMA3	0	0.342247	0.0375089	1	0.733016	0.00732993	0	0.384767	0.0346021	0	0
	ILMN_2406035	LAMA3	0	0.4668	0.015421	1	1.04405	0.027118	0	0.425033	0.0756366	0	0
	ILMN_1701424	LAMC2	0	0.334932	0.0339044	1	1.15676	0.0059938	0	0.10347	0.00204299	0	0
	ILMN_1733390	LARP1B	0	0.263035	0.18945	1	0.726235	0.00419496	0	0.499323	0.116485	0	0
	ILMN_1663401	LARP6	0	-0.268391	0.0886343	1	1.55942	0.019058	0	0.00316658	0.976739	0	0
	ILMN_1706779	LIG1	0	0.0115	0.941468	1	-1.35237	0.0182688	0	-0.355223	0.351106	0	0
	ILMN_2139761	LIMCH1	0	-0.2941	0.0672436	1	-0.840584	0.00669219	0	-0.403915	0.186214	0	0
	ILMN_2183687	LIME1	0	-0.300751	0.127622	1	-0.69761	0.0300881	0	-0.10027	0.716591	0	0
	ILMN_1760493	LIMS2	0	-0.431359	0.0514605	1	-0.672133	0.0183402	0	0.555869	0.0753709	0	0
	ILMN_1800078	LMO2	0	0.545432	0.160456	1	0.586621	0.0227922	0	0.300834	0.0922888	0	0
	ILMN_3176746	LOC100128191	0	-0.295717	0.0679239	1	-0.843638	0.00375901	0	-0.280198	0.117303	0	0
	ILMN_3175415	LOC100128585	0	-0.0740622	0.432771	1	-0.649756	0.014627	0	0.0248866	0.878324	0	0
	ILMN_3181695	LOC100130178	0	-0.306857	0.0309377	1	-0.836696	0.0464143	0	-0.246053	0.027694	0	0
	ILMN_3256445	LOC100130289	0	-0.389086	0.0418059	1	-0.630244	0.0466469	0	-0.0781205	0.860853	0	0
	ILMN_3249261	LOC100132299	0	0.231756	0.27893	1	-0.645963	0.0422502	0	-0.170436	0.139846	0	0
	ILMN_3242357	LOC100132418	0	0.158708	0.304772	1	0.672836	0.026088	0	0.167851	0.334297	0	0
	ILMN_3278626	LOC100132811	0	0.0485351	0.870041	1	0.885717	0.00699232	0	0.175707	0.300135	0	0
	ILMN_3244982	LOC100133099	0	-0.101019	0.708221	1	0.663972	0.00506618	0	0.32696	0.18127	0	0
	ILMN_3238534	LOC100133817	0	-0.354123	0.170977	1	-1.79977	0.0123055	0	-0.180401	0.520758	0	0
	ILMN_3246514	LOC100134182	0	-0.528551	0.210841	1	-0.621043	0.00935486	0	-0.440605	0.0189384	0	0
	ILMN_3238960	LOC100134294	0	-0.353653	0.160772	1	2.55886	0.00504649	0	-0.239127	0.292661	0	0
	ILMN_3236680	LOC100134393	0	0.39476	0.0804153	1	0.799925	0.00414702	0	0.0948934	0.612839	0	0
	ILMN_1667330	LOC113386	0	0.371575	0.190973	1	0.669039	0.0489919	0	0.0529268	0.840982	0	0
	ILMN_1716468	LOC152195	0	0.0868169	0.454345	1	0.663213	0.0196039	0	0.255771	0.188396	0	0
	ILMN_1728048	LOC158160	0	0.00590894	0.887939	1	-0.713347	0.00779525	0	0.280396	0.0834339	0	0
	ILMN_2096031	LOC283392	0	-0.27817	0.0253044	1	0.600143	0.0260269	0	-0.490975	0.19544	0	0
	ILMN_1694327	LOC285176	0	0.110814	0.0181174	1	0.771465	0.0409838	0	0.194396	0.454367	0	0
	ILMN_3277209	LOC285943	0	-0.531095	0.00189151	1	-0.793921	0.000116305	0	-0.46629	0.268531	0	0
	ILMN_3209070	LOC341230	0	-0.47277	0.0177411	1	0.66878	0.0130757	0	-0.517798	0.0430055	0	0
	ILMN_3290380	LOC387703	0	-0.153417	0.34018	1	-0.75159	0.0176684	0	-0.269701	0.0473732	0	0
	ILMN_1690844	LOC387820	0	0.250865	0.0283541	1	-0.598717	0.0400488	0	0.158352	0.14613	0	0
	ILMN_1753766	LOC388743	0	0.0308677	0.907783	1	1.33938	0.0270127	0	0.695703	0.0724608	0	0
	ILMN_1746252	LOC391811	0	-0.147563	0.155636	1	-0.625157	0.0110692	0	-0.235566	0.235992	0	0
	ILMN_3241522	LOC392871	0	-0.230529	0.392099	1	0.964381	0.0100422	0	-0.179508	0.514865	0	0
	ILMN_2226415	LOC440145	0	-0.106715	0.556158	1	-0.667151	0.0446705	0	0.216493	0.287665	0	0
	ILMN_3215759	LOC441484	0	-0.0177143	0.884325	1	-0.699355	0.0143519	0	0.00181834	0.981958	0	0
	ILMN_1674201	LOC441511	0	0.513919	0.0503639	1	0.708094	0.0321807	0	0.652035	0.0879655	0	0
	ILMN_1794711	LOC642477	0	0.314073	0.197311	1	0.819991	0.0432696	0	0.35215	0.166557	0	0
	ILMN_1677906	LOC643287	0	-0.27255	0.0726523	1	-0.702139	0.0124894	0	-0.379363	0.186189	0	0
	ILMN_1695397	LOC644151	0	0.00874302	0.970598	1	1.1247	0.0286163	0	0.551901	0.0911807	0	0
	ILMN_3217276	LOC644517	0	0.562796	0.0205672	1	0.664013	0.00728143	0	0.313616	0.17808	0	0
	ILMN_3277872	LOC644684	0	0.271794	0.0452044	1	0.633981	0.0362084	0	0.169541	0.148941	0	0
	ILMN_3275590	LOC647302	0	-0.348449	0.0117399	1	-0.761815	0.0278958	0	-0.176204	0.227267	0	0
	ILMN_1753518	LOC651524	0	0.190234	0.127505	1	1.00064	0.0106522	0	-0.195978	0.569027	0	0
	ILMN_1674859	LOC651576	0	0.225267	0.310887	1	-0.665799	0.0406134	0	-0.134656	0.432494	0	0
	ILMN_1715467	LOC652281	0	-0.299926	0.0789265	1	-0.670287	0.0413689	0	-0.504484	0.0359983	0	0
	ILMN_1710989	LOC653061	0	-0.111923	0.471893	1	1.03568	0.0320094	0	-0.343433	0.440185	0	0
	ILMN_1746706	LOC653103	0	-0.518206	0.0572348	1	-0.647698	0.0345816	0	-0.574504	0.104365	0	0
	ILMN_1772292	LOC653752	0	0.508158	0.147896	1	-0.878625	0.0363824	0	0.348247	0.223468	0	0
	ILMN_1660359	LOC654126	0	-0.00317787	0.974602	1	-0.939087	0.0321679	0	-0.129344	0.491245	0	0
	ILMN_1709571	LOC654126	0	0.0293984	0.770404	1	-0.8373	0.0116441	0	-0.0487918	0.794969	0	0
	ILMN_1696946	LOC654174	0	0.684627	0.0768553	1	0.808772	0.0416983	0	0.672287	0.0605892	0	0
	ILMN_1697802	LOC654244	0	0.408449	0.125336	1	0.884516	0.0187696	0	0.446198	0.186133	0	0
	ILMN_1716445	LOC727761	0	0.14536	0.329293	1	-0.654341	0.00938933	0	0.108972	0.249301	0	0
	ILMN_1812721	LOC728014	0	-0.228915	0.0991494	1	-0.781437	0.0215124	0	-0.144633	0.413266	0	0
	ILMN_1711699	LOC728014	0	-0.0250507	0.701819	1	-0.618089	0.00469084	0	0.141157	0.166706	0	0
	ILMN_1698369	LOC728127	0	0.336771	0.132701	1	0.67623	0.00909277	0	0.209747	0.339352	0	0
	ILMN_3305849	LOC728431	0	-0.155286	0.0987474	1	-0.601345	0.0194412	0	-0.185353	0.362254	0	0
	ILMN_3305993	LOC728602	0	-0.388221	0.206256	1	-0.740585	0.0255678	0	-0.586243	0.182678	0	0
	ILMN_3248803	LOC729680	0	0.523799	0.0621788	1	0.838403	0.016697	0	0.356207	0.278726	0	0
	ILMN_3306482	LOC730107	0	-0.0770559	0.783299	1	-0.691553	0.0461623	0	-0.138217	0.464267	0	0
	ILMN_3301372	LOC730167	0	0.236668	0.226848	1	0.79267	0.0293483	0	0.328127	0.343162	0	0
	ILMN_3240226	LOC791120	0	0.505754	0.0514369	1	0.595244	0.01299	0	0.110475	0.151155	0	0
	ILMN_1720266	LOC91431	0	-0.459327	0.333552	1	-0.625351	0.0378218	0	-0.161288	0.720426	0	0
	ILMN_2275803	LRRC45	0	-0.134877	0.434011	1	-0.98282	0.0052572	0	-0.0759285	0.812755	0	0
	ILMN_1719032	LSM3	0	-0.107414	0.743484	1	-0.707413	0.00793459	0	-0.242184	0.0991406	0	0
	ILMN_2229242	LSM3	0	-0.163133	0.406178	1	-0.812163	0.0283797	0	-0.0663392	0.796154	0	0
	ILMN_1715024	LSS	0	0.11476	0.464541	1	-0.614098	0.00317205	0	0.0275894	0.663187	0	0
	ILMN_1781155	LYN	0	0.522843	0.117844	1	0.87645	0.0100955	0	0.470433	0.00566061	0	0
	ILMN_1660021	M6PRBP1	0	-0.36586	0.0700031	1	-0.605693	0.0241142	0	-0.478459	0.143873	0	0
	ILMN_2306189	MAGED1	0	-0.422465	0.0339021	1	-0.61762	0.00552608	0	-0.392172	0.00332535	0	0
	ILMN_1777139	MAK16	0	-0.028531	0.880206	1	0.610821	0.00213807	0	-0.113598	0.504795	0	0
	ILMN_1801175	MAP2K3	0	0.43382	0.227609	1	0.65771	0.0277115	0	0.148689	0.166147	0	0
	ILMN_1723020	MAP3K1	0	0.214493	0.337837	1	-0.59091	0.018832	0	0.10571	0.218883	0	0
	ILMN_1694539	MAP3K6	0	-0.337494	0.00102966	1	-0.911716	0.00593735	0	0.141148	0.370567	0	0
	ILMN_1717337	MARCH7	0	-0.238392	0.134091	1	-0.872877	0.0439403	0	-0.114401	0.733217	0	0
	ILMN_1682336	MASTL	0	0.0851272	0.333719	1	-0.599151	0.00743256	0	0.108703	0.455971	0	0
	ILMN_1737298	MAT2A	0	0.133367	0.247784	1	0.882784	0.0241228	0	0.269531	0.103277	0	0
	ILMN_1769449	MBLAC2	0	0.258372	0.284484	1	0.699033	0.00683944	0	0.0469069	0.918928	0	0
	ILMN_2364272	MBNL2	0	0.0287304	0.883257	1	-0.644628	0.00977725	0	-0.0664925	0.627858	0	0
	ILMN_1722218	MBOAT7	0	-0.0964567	0.336487	1	-0.830029	0.00185375	0	-0.620142	0.0719931	0	0
	ILMN_1681503	MCM2	0	-0.0635665	0.72435	1	-1.01358	0.0118103	0	-0.241446	0.207576	0	0
	ILMN_2412860	MCM4	0	0.271898	0.422305	1	-0.831864	0.0192969	0	0.106521	0.550506	0	0
	ILMN_1798654	MCM6	0	0.0936965	0.311223	1	-0.726613	0.0393636	0	-0.0238417	0.801764	0	0
	ILMN_3251451	MED31	0	-0.38038	0.0726602	1	-0.833979	0.0330579	0	-0.313764	0.177428	0	0
	ILMN_2212909	MELK	0	-0.0408193	0.52857	1	-0.702792	0.0378918	0	0.0192949	0.793316	0	0
	ILMN_1781565	MESDC1	0	0.598144	0.0694311	1	0.839377	0.0316479	0	0.512082	0.0533942	0	0
	ILMN_2346831	MGAT2	0	0.312379	0.0920166	1	1.0519	0.0178903	0	0.332881	0.0424143	0	0
	ILMN_3307982	MGC11082	0	-0.00315101	0.984959	1	1.22193	0.00786256	0	0.202073	0.0479224	0	0
	ILMN_1658847	MGC61598	0	-0.424107	0.018018	1	1.1884	0.00132597	0	0.0571756	0.484436	0	0
	ILMN_1745077	MIA	0	-1.0143	0.0625452	1	-1.10235	0.0497977	0	-0.547257	0.203293	0	0
	ILMN_1668960	MID1IP1	0	-0.771464	0.119498	1	-0.777723	0.0296282	0	-0.493264	0.141966	0	0
	ILMN_1786189	MKI67IP	0	0.584814	0.0079166	1	0.989443	0.00175398	0	0.562551	0.0285182	0	0
	ILMN_1684439	MLF1	0	0.229502	0.054236	1	0.5968	0.00185646	0	0.363206	0.00722555	0	0
	ILMN_1679438	MLF1IP	0	0.0932875	0.738233	1	-0.751755	0.00460784	0	0.0975957	0.720445	0	0
	ILMN_1689156	MMAB	0	-0.49109	0.140513	1	-0.919078	0.0174787	0	-0.464631	0.144802	0	0
	ILMN_1685403	MMP7	0	0.503139	0.206872	1	1.80205	0.0017539	0	0.139459	0.248212	0	0
	ILMN_2192072	MMP7	0	0.389628	0.22922	1	1.75319	0.0170391	0	0.225422	0.436876	0	0
	ILMN_1798288	MOBKL2C	0	0.0567378	0.784828	1	0.58695	0.0225876	0	0.244983	0.0629995	0	0
	ILMN_2410965	MRI1	0	-0.202638	0.0294517	1	-0.589062	0.00746315	0	-0.221037	0.0257156	0	0
	ILMN_1732089	MRI1	0	-0.31784	0.0200647	1	-0.605996	0.0268739	0	-0.0972335	0.147711	0	0
	ILMN_1754860	MRPS12	0	0.486626	0.00503228	1	0.894118	0.0202224	0	0.222687	0.2695	0	0
	ILMN_1713088	MSI2	0	-0.254971	0.0737513	1	0.606036	0.00370903	0	-0.147736	0.452352	0	0
	ILMN_2353161	MSLN	0	-0.582911	0.0507802	1	-1.37644	0.00118906	0	-0.171485	0.363184	0	0
	ILMN_1715401	MT1G	0	-0.188473	0.739748	1	2.40799	0.0476426	0	1.28502	0.113832	0	0
	ILMN_1753639	MTAP	0	0.18029	0.379883	1	-0.758463	0.0436967	0	-0.130536	0.518276	0	0
	ILMN_1814230	MTCP1	0	-0.124347	0.763764	1	-0.588788	0.0199351	0	-0.0863218	0.58236	0	0
	ILMN_2073289	MTSS1	0	0.164652	0.200925	1	0.842615	0.00363844	0	0.285161	0.104281	0	0
	ILMN_1744293	MUPCDH	0	-0.346894	0.0600381	1	0.7097	0.0188375	0	0.146129	0.490874	0	0
	ILMN_1786310	MVK	0	0.105763	0.308447	1	-0.726083	0.00787163	0	0.152954	0.469761	0	0
	ILMN_2110908	MYC	0	0.613571	0.0910534	1	1.27739	0.0214523	0	0.545861	0.126736	0	0
	ILMN_1699208	NAP1L1	0	0.510569	0.103919	1	-0.588082	0.0373147	0	0.174228	0.522399	0	0
	ILMN_2348975	NASP	0	0.318355	0.0129332	1	-0.968567	0.00188568	0	0.0851803	0.231975	0	0
	ILMN_1775008	NCAPD2	0	0.0592216	0.331778	1	-0.665557	0.0217085	0	-0.282334	0.0356978	0	0
	ILMN_1683441	NCAPD3	0	-0.0522386	0.582726	1	-0.70214	0.0192538	0	-0.00400569	0.94286	0	0
	ILMN_1751444	NCAPG	0	-0.111338	0.710332	1	-0.961164	0.0367897	0	-0.00572937	0.987852	0	0
	ILMN_2066756	NCAPG2	0	-0.0753573	0.259784	1	-0.671874	0.0048278	0	-0.0978793	0.440261	0	0
	ILMN_1720442	NCBP2	0	0.223836	0.224252	1	0.633585	0.0463128	0	0.0885085	0.660836	0	0
	ILMN_2409451	NCKAP1	0	0.650488	0.104579	1	0.726613	0.0438924	0	0.892734	0.16731	0	0
	ILMN_1687768	NCOA7	0	-0.543743	0.0962211	1	-1.20344	0.0379365	0	-0.358489	0.195624	0	0
	ILMN_1664511	NDC80	0	-0.443124	0.257919	1	-1.07157	0.00535655	0	-0.22608	0.413217	0	0
	ILMN_1738229	NDRG3	0	-0.909099	0.0547352	1	-0.912733	0.010678	0	-0.492494	0.0734952	0	0
	ILMN_2369924	NDUFB6	0	-0.501615	0.129088	1	-0.843263	0.0203544	0	-0.359794	0.208675	0	0
	ILMN_1755138	NEK8	0	-0.421962	0.249301	1	-0.874357	0.0250107	0	-0.0282475	0.893948	0	0
	ILMN_2359345	NET1	0	0.366239	0.0975458	1	0.788594	0.0195121	0	0.246169	0.161147	0	0
	ILMN_1674152	NFKBIB	0	0.365862	0.104531	1	0.667785	0.00841503	0	0.355725	0.0510868	0	0
	ILMN_1744959	NFX1	0	0.370813	0.134234	1	0.636275	0.0133197	0	0.189981	0.375256	0	0
	ILMN_1691506	NGRN	0	0.275841	0.0435845	1	0.678769	0.00214114	0	0.337329	0.00734365	0	0
	ILMN_1660345	NGRN	0	0.479086	0.0552488	1	1.05975	0.00630826	0	0.412698	0.141874	0	0
	ILMN_2187727	NOC3L	0	0.497408	0.018641	1	0.919676	0.00286157	0	0.419284	0.0913846	0	0
	ILMN_1723158	NOP2	0	0.104416	0.102937	1	0.602288	0.0125035	0	0.120092	0.423165	0	0
	ILMN_1705407	NOP56	0	0.362962	0.0584939	1	0.647021	0.00560289	0	0.357209	0.112996	0	0
	ILMN_2172174	NP	0	0.41584	0.0664783	1	0.603418	0.0367783	0	0.518268	0.0862587	0	0
	ILMN_1814022	NR1H3	0	-0.528114	0.0884477	1	-0.868145	0.0168981	0	-0.377187	0.0874248	0	0
	ILMN_1786197	NR2F1	0	-0.569057	0.00600352	1	-0.956509	0.00210603	0	-0.537299	0.013978	0	0
	ILMN_1693210	NSMCE2	0	-0.184085	0.23703	1	-0.608585	0.006124	0	-0.461603	0.0146431	0	0
	ILMN_1778831	NTSR1	0	0.340478	0.0310256	1	1.40174	0.00165324	0	0.134728	0.156331	0	0
	ILMN_2330243	NUDT1	0	-0.625576	0.0778724	1	-1.13742	0.024568	0	-0.262275	0.174661	0	0
	ILMN_1778347	NUDT2	0	-0.521779	0.00805908	1	-0.804904	0.0097	0	-0.412341	0.0380168	0	0
	ILMN_1658695	NUF2	0	-0.304162	0.174631	1	-0.907948	0.0226825	0	-0.0947172	0.573848	0	0
	ILMN_2166686	NUFIP1	0	0.506629	0.020786	1	0.625695	0.0293738	0	0.318896	0.0540403	0	0
	ILMN_1673962	NUP205	0	0.197822	0.215383	1	-0.586126	0.0380893	0	-0.053312	0.572856	0	0
	ILMN_1760280	NXT1	0	0.23392	0.00160397	1	0.759024	0.000707407	0	0.126756	0.213209	0	0
	ILMN_3236858	NYNRIN	0	-0.491826	0.0838797	1	-1.1091	0.0181768	0	-0.407995	0.188111	0	0
	ILMN_1759277	OIP5	0	0.317969	0.336368	1	-0.890951	0.0122042	0	0.340816	0.0729645	0	0
	ILMN_2196984	OIP5	0	0.176956	0.0597085	1	-0.629138	0.0456328	0	0.0515624	0.696759	0	0
	ILMN_1795963	OKL38	0	0.163839	0.645008	1	1.61174	0.0324688	0	0.110518	0.792926	0	0
	ILMN_1782459	OSBPL8	0	-0.236316	0.571177	1	-0.682747	0.0425365	0	-0.0327443	0.919371	0	0
	ILMN_1811489	OXSR1	0	0.42599	0.0737235	1	0.671506	0.0261114	0	0.338056	0.114347	0	0
	ILMN_1718128	PABPC3	0	-0.105203	0.334773	1	0.683808	0.0144701	0	-0.0119029	0.847372	0	0
	ILMN_1748093	PAFAH1B3	0	-0.196061	0.265407	1	-0.618062	0.0190493	0	-0.431414	0.0840554	0	0
	ILMN_1694589	PAQR8	0	-0.516303	0.0383219	1	-0.706186	0.00101435	0	-0.552258	0.0472735	0	0
	ILMN_1812080	PARP16	0	-0.213283	0.530656	1	-0.64422	0.0480084	0	-0.400577	0.110313	0	0
	ILMN_1667022	PASK	0	-0.241074	0.13747	1	-0.644798	0.0399201	0	0.0901781	0.298998	0	0
	ILMN_1751793	PCNXL2	0	-0.130922	0.0923449	1	0.861078	0.00117982	0	0.151869	0.219099	0	0
	ILMN_1801215	PDDC1	0	-0.236154	0.238907	1	-0.705809	0.0130019	0	-0.334787	0.279539	0	0
	ILMN_2342695	PDGFA	0	0.166187	0.493146	1	0.726528	0.00287388	0	0.472724	0.143456	0	0
	ILMN_1814120	PECR	0	-0.2508	0.217489	1	0.886279	0.0236369	0	0.279356	0.123691	0	0
	ILMN_1653292	PFKFB4	0	-0.133651	0.339587	1	-0.785934	0.0172456	0	-0.508502	0.0429273	0	0
	ILMN_1693620	PGM3	0	0.142402	0.510004	1	1.00368	0.00972267	0	0.282388	0.368556	0	0
	ILMN_2168314	PGM3	0	-0.220266	0.101263	1	0.728101	0.0424564	0	0.253582	0.0968409	0	0
	ILMN_1761560	PHF13	0	-0.15869	0.0515204	1	-0.660022	0.00594573	0	-0.494288	0.00684645	0	0
	ILMN_1736015	PHF17	0	0.129322	0.166952	1	-0.86854	0.0355382	0	-0.274899	0.183614	0	0
	ILMN_1788689	PHIP	0	-0.146841	0.695011	1	-0.648912	0.0257701	0	-0.0239745	0.963417	0	0
	ILMN_3251550	PHLDA1	0	-0.476648	0.0639653	1	-0.765708	0.0247838	0	-0.692848	0.0502104	0	0
	ILMN_1671557	PHLDA2	0	-0.23411	0.400659	1	0.894553	0.00936599	0	0.529876	0.239628	0	0
	ILMN_1799860	PIGM	0	0.355152	0.047531	1	0.623223	0.028027	0	0.218218	0.0583504	0	0
	ILMN_1748283	PIM2	0	0.141158	0.579987	1	0.647061	0.0447857	0	0.0822601	0.592189	0	0
	ILMN_1769606	PIWIL4	0	0.256406	0.278438	1	0.827869	0.0421952	0	0.326068	0.201385	0	0
	ILMN_1775327	PKM2	0	0.0255694	0.93558	1	-0.609431	0.0155991	0	-0.322499	0.0595363	0	0
	ILMN_1797184	PKN3	0	-0.300168	0.0226935	1	-0.756119	0.0146331	0	-0.492274	0.155471	0	0
	ILMN_2408543	PLAUR	0	0.641252	0.0686247	1	0.895678	0.0163177	0	0.45058	0.13648	0	0
	ILMN_2374340	PLAUR	0	0.28937	0.163707	1	0.886386	0.00822167	0	0.419494	0.0815008	0	0
	ILMN_2138765	PLIN2	0	0.0746466	0.519506	1	-0.610476	0.00682227	0	-0.0832194	0.611131	0	0
	ILMN_1844408	PLXNA2	0	0.0514337	0.560592	1	1.16957	0.00689151	0	0.235303	0.220353	0	0
	ILMN_1711810	PNKD	0	-0.302787	0.0131611	1	-0.698631	0.0292582	0	-0.227493	0.238352	0	0
	ILMN_1753607	PNO1	0	0.560925	0.0548267	1	1.1515	0.0148045	0	0.474522	0.112466	0	0
	ILMN_2191436	POLA1	0	0.00646933	0.957331	1	-0.657842	0.00494022	0	-0.347869	0.0385939	0	0
	ILMN_1652580	POLD1	0	0.194025	0.132939	1	-0.63644	0.0456838	0	0.137935	0.0309925	0	0
	ILMN_1794632	POLR1B	0	0.206351	0.491735	1	0.952595	0.0473228	0	0.011154	0.962919	0	0
	ILMN_2067101	POLR1B	0	0.170596	0.326213	1	0.640769	0.00153632	0	0.169428	0.565967	0	0
	ILMN_1746686	POLR1C	0	0.42097	0.170086	1	0.954051	0.00779093	0	0.392042	0.0647353	0	0
	ILMN_1767219	POLR1C	0	0.512902	0.00850026	1	0.898755	0.00257386	0	0.166507	0.0884453	0	0
	ILMN_1675656	PPFIBP2	0	-0.536256	0.00393969	1	-0.618424	0.00133411	0	-0.245668	0.050729	0	0
	ILMN_1806030	PPL	0	0.10818	0.543373	1	0.613022	0.013284	0	-0.233834	0.131591	0	0
	ILMN_1713846	PPM1H	0	-0.330155	0.062893	1	-0.800972	0.011919	0	-0.339626	0.243428	0	0
	ILMN_1669390	PPP1R13L	0	-0.022486	0.866487	1	-0.802886	0.0183241	0	-0.481082	0.119505	0	0
	ILMN_1659936	PPP1R15A	0	-0.123512	0.447797	1	-0.723006	0.0463129	0	-0.0111649	0.964987	0	0
	ILMN_1796210	PPRC1	0	0.525712	0.0437694	1	0.940745	0.0106169	0	0.268598	0.183925	0	0
	ILMN_1800855	PPTC7	0	0.525817	0.034724	1	0.707654	0.0390721	0	0.256278	0.156178	0	0
	ILMN_1733930	PREB	0	-0.141811	0.383232	1	0.781286	0.0044933	0	-0.0924144	0.297501	0	0
	ILMN_2210129	PRIM1	0	0.000417216	0.998058	1	-0.990007	0.0399049	0	-0.183551	0.298308	0	0
	ILMN_1694502	PRIM1	0	-0.0520399	0.298299	1	-0.996509	0.0042957	0	-0.184272	0.0534389	0	0
	ILMN_1717799	PRKCE	0	0.246316	0.00980974	1	0.695772	0.0299042	0	0.105446	0.0426649	0	0
	ILMN_1659744	PRMT1	0	0.376514	0.0537992	1	0.728546	0.00655789	0	0.154584	0.107667	0	0
	ILMN_2234229	PRMT6	0	0.42996	0.0555316	1	0.790786	0.00566357	0	0.166633	0.011908	0	0
	ILMN_1750234	PRSS2	0	-0.231684	0.000418523	1	0.814468	0.000289766	0	-0.324255	0.111868	0	0
	ILMN_1685699	PRSS3	0	-0.222025	0.49383	1	0.760877	0.00578184	0	-0.145164	0.315988	0	0
	ILMN_1788701	PSIP1	0	-0.298026	0.214305	1	-0.857335	0.0313844	0	-0.274892	0.364744	0	0
	ILMN_2058512	PSMA2	0	0.317251	0.133242	1	-0.75635	0.0141887	0	-0.20668	0.162402	0	0
	ILMN_2318011	PSMA3	0	-0.344766	0.254252	1	-0.730813	0.00737805	0	-0.0646509	0.511885	0	0
	ILMN_1796430	PSMD3	0	-0.240835	0.279316	1	-0.760135	0.0241484	0	-0.215577	0.422505	0	0
	ILMN_2147114	PSPH	0	-0.677773	0.122592	1	-1.27051	0.00972734	0	-0.910762	0.0940057	0	0
	ILMN_1776105	PSPH	0	-0.435555	0.110207	1	-1.05214	0.0336988	0	-1.02755	0.0540436	0	0
	ILMN_1680945	PTPN20	0	-0.284501	0.106717	1	0.799881	0.00132561	0	-0.527248	0.0128902	0	0
	ILMN_1684440	PXN	0	-0.156565	0.510684	1	-0.698029	0.041238	0	-0.539492	0.0683403	0	0
	ILMN_1698766	PYCARD	0	-0.311481	0.109862	1	-0.80743	0.00232854	0	0.184297	0.608868	0	0
	ILMN_2155516	QTRTD1	0	0.348343	0.0773035	1	0.819927	0.0095156	0	0.5158	0.0195373	0	0
	ILMN_1740604	RAB11FIP5	0	0.326043	0.213158	1	0.898017	0.0186452	0	0.520598	0.0815716	0	0
	ILMN_2377862	RAB6A	0	0.119989	0.372894	1	0.750787	0.0106705	0	0.0148129	0.959329	0	0
	ILMN_2077550	RACGAP1	0	-0.145813	0.101335	1	-0.746986	0.043806	0	-0.19243	0.0866702	0	0
	ILMN_2221006	RAD21	0	-0.229531	0.280625	1	-0.915046	0.0224372	0	-0.121812	0.623182	0	0
	ILMN_1748578	RAD21	0	0.138648	0.445641	1	-0.925342	0.0348458	0	-0.176489	0.374319	0	0
	ILMN_2206126	RAET1L	0	0.362092	0.395631	1	0.648232	0.00825647	0	0.041992	0.45209	0	0
	ILMN_1776519	RAP1GAP	0	-0.434323	0.0320932	1	0.683975	0.0314339	0	0.0665623	0.342453	0	0
	ILMN_3251085	RBBP4	0	-0.196923	0.0881715	1	-0.698639	0.0154349	0	-0.320359	0.124428	0	0
	ILMN_1751330	RBCK1	0	-0.26897	0.245211	1	0.721527	0.0387395	0	-0.315177	0.200689	0	0
	ILMN_1714335	RDH10	0	0.152254	0.322404	1	0.742869	0.0450968	0	0.18988	0.34733	0	0
	ILMN_2128741	RDH11	0	-0.148231	0.446688	1	-0.741609	0.0488057	0	0.175774	0.444326	0	0
	ILMN_1742272	REN	0	0.74237	0.0564952	1	-0.952171	0.0319619	0	-1.00436	0.0652443	0	0
	ILMN_1766425	REPS2	0	-0.0442234	0.739302	1	0.679488	0.0281139	0	0.11643	0.417416	0	0
	ILMN_1656934	REPS2	0	-0.39813	0.142789	1	0.851005	0.0451675	0	0.177729	0.430553	0	0
	ILMN_1702633	RETSAT	0	-0.106341	0.196597	1	0.936155	0.014177	0	-0.00697643	0.818863	0	0
	ILMN_1784860	RFC3	0	0.369115	0.22225	1	-0.585773	0.0497899	0	0.371912	0.0321481	0	0
	ILMN_1741200	RFX5	0	-0.0153392	0.926689	1	-0.80718	0.0288799	0	0.0529507	0.812873	0	0
	ILMN_1652735	RFXAP	0	-0.205902	0.105639	1	-0.660715	0.00547725	0	-0.234521	0.266563	0	0
	ILMN_1808226	RGS16	0	0.478751	0.104135	1	1.25004	0.0146855	0	0.543554	0.0709929	0	0
	ILMN_3242586	RHOU	0	-0.014398	0.944259	1	-1.01744	0.0113619	0	-0.205618	0.244994	0	0
	ILMN_1790962	RINL	0	-0.49122	0.0073643	1	-0.703392	0.00242883	0	-0.367089	0.130638	0	0
	ILMN_1652487	RIOK1	0	0.548437	0.00337553	1	0.714597	0.00186726	0	0.143263	0.40394	0	0
	ILMN_1655329	RIOK2	0	0.474733	0.21073	1	0.942573	0.0273734	0	0.600628	0.130415	0	0
	ILMN_2404135	RIOK3	0	0.227248	0.0656734	1	0.758338	0.0116948	0	0.309448	0.156276	0	0
	ILMN_1763763	RIPK3	0	-0.564546	0.00772707	1	-0.759783	0.00418167	0	-0.0529886	0.723154	0	0
	ILMN_1810901	RNASEH2A	0	-0.355363	0.0941446	1	-1.34919	0.012638	0	-0.482744	0.166863	0	0
	ILMN_1790410	RNASEN	0	-0.398938	0.0613397	1	-0.614608	0.0240319	0	-0.286901	0.104071	0	0
	ILMN_1775742	RNF128	0	-0.505732	0.122059	1	-0.805768	0.0426748	0	0.132808	0.531318	0	0
	ILMN_1707372	RNF187	0	0.0888422	0.596951	1	0.628121	0.0407411	0	0.0778764	0.691774	0	0
	ILMN_1717809	RNF24	0	1.01011	0.135929	1	0.850756	0.00778084	0	0.39174	0.05186	0	0
	ILMN_1687941	RNF4	0	0.420819	0.0592761	1	0.677697	0.00253038	0	0.459042	0.0204569	0	0
	ILMN_3299905	RNFT2	0	0.081937	0.567999	1	-0.692946	0.0199749	0	-0.221853	0.17478	0	0
	ILMN_2049642	RPA1	0	0.330876	0.127842	1	-0.820707	0.028793	0	-0.0202176	0.830864	0	0
	ILMN_1737517	RPL29	0	-0.116457	0.400523	1	-0.787518	0.0154364	0	-0.328423	0.292873	0	0
	ILMN_1810423	RPP40	0	0.594176	0.0597423	1	0.756223	0.0391405	0	0.524306	0.0994531	0	0
	ILMN_1704056	RPPH1	0	-0.838775	0.0699071	1	-1.60278	0.00697203	0	-0.216997	0.291721	0	0
	ILMN_3238889	RPRD2	0	-0.332278	0.0639202	1	-0.726165	0.0497509	0	-0.41926	0.0687725	0	0
	ILMN_2219131	RPS15	0	-0.345624	0.447164	1	-1.28082	0.0203844	0	-0.101562	0.855631	0	0
	ILMN_1695585	RPS26L	0	-0.461585	0.165297	1	-0.598187	0.0357079	0	0.0456976	0.633673	0	0
	ILMN_1767253	RRP12	0	0.342865	0.0511047	1	0.909421	0.00591153	0	0.402148	0.0282885	0	0
	ILMN_1685661	RRP15	0	0.684616	0.0602102	1	0.925975	0.0359168	0	0.626305	0.0985797	0	0
	ILMN_1812973	RRP1B	0	0.600038	0.137784	1	0.729555	0.0173829	0	0.320187	0.146305	0	0
	ILMN_2066667	RRP8	0	0.285155	0.132742	1	0.660719	0.0161675	0	0.324688	0.257468	0	0
	ILMN_1767658	RRS1	0	0.562921	0.0205447	1	1.12483	0.00845845	0	0.267074	0.110967	0	0
	ILMN_1723729	RSL1D1	0	0.259679	0.0124563	1	0.695362	0.00244569	0	-0.0412612	0.796638	0	0
	ILMN_1688780	S100A4	0	0.0511877	0.873001	1	-1.16184	0.0425463	0	-0.375284	0.293735	0	0
	ILMN_1684306	S100A4	0	0.353027	0.115378	1	-0.922805	0.035413	0	-0.15916	0.395974	0	0
	ILMN_1700896	SAP30	0	-0.323035	0.309776	1	-0.641642	0.0310657	0	-0.045519	0.765977	0	0
	ILMN_1757781	SAP30L	0	-0.0957853	0.558012	1	-0.668047	0.0105228	0	0.0953946	0.558478	0	0
	ILMN_1712673	SASH1	0	0.10168	0.60547	1	-0.759548	0.0401909	0	0.0574531	0.761429	0	0
	ILMN_1753342	SAT1	0	0.239776	0.250157	1	0.814033	0.0407826	0	0.330713	0.147005	0	0
	ILMN_2159384	SBDSP	0	0.300155	0.111218	1	0.764764	0.0232176	0	0.325346	0.0633636	0	0
	ILMN_1765725	SBDSP	0	0.298379	0.0805387	1	0.833835	0.0013426	0	0.428223	0.213778	0	0
	ILMN_1710325	SCEL	0	1.00867	0.0543739	1	1.50805	0.0118444	0	0.336807	0.171477	0	0
	ILMN_1735360	SDAD1	0	0.117566	0.429585	1	0.603269	0.0328784	0	0.16933	0.624737	0	0
	ILMN_1705107	SDCBP2	0	-0.0177548	0.907822	1	1.90167	0.00461469	0	0.606273	0.118128	0	0
	ILMN_2376822	SDCBP2	0	0.160219	0.176837	1	1.79396	0.00551001	0	0.528381	0.0864559	0	0
	ILMN_1700310	SDCBP2	0	-0.0312077	0.914326	1	1.65961	0.0045891	0	0.532714	0.0421714	0	0
	ILMN_1701681	SEC11C	0	0.0857937	0.648118	1	0.69884	0.0267445	0	0.261436	0.134632	0	0
	ILMN_1657483	SEC23B	0	0.358315	0.0108234	1	0.837758	0.0227097	0	0.454259	0.00371106	0	0
	ILMN_2366246	SEC23B	0	0.331205	0.0313098	1	0.997647	0.0124181	0	0.399961	0.027668	0	0
	ILMN_1659564	SEC61A1	0	-0.0173654	0.933102	1	0.881315	0.0432638	0	0.172317	0.478514	0	0
	ILMN_1787680	SELS	0	0.046368	0.594806	1	0.843045	0.00765066	0	0.349049	0.0452385	0	0
	ILMN_1803744	SELS	0	-0.0515619	0.668933	1	1.08608	0.0142427	0	0.0779921	0.596657	0	0
	ILMN_1765641	SEMA3A	0	0.41749	0.0736164	1	-0.946355	0.00698885	0	-0.484663	0.0780623	0	0
	ILMN_2045994	SEPW1	0	0.0085831	0.971628	1	-0.949652	0.0475829	0	-0.0685521	0.788751	0	0
	ILMN_2397028	SERPINB8	0	0.140544	0.281082	1	2.05773	0.00214568	0	0.262301	0.379703	0	0
	ILMN_1718960	SERPINB8	0	0.23696	0.0408968	1	1.92969	0.00082314	0	0.485991	0.0385001	0	0
	ILMN_2413779	SEZ6L2	0	-0.254658	0.164289	1	0.732837	0.0203022	0	0.309461	0.00754359	0	0
	ILMN_1772702	SFRS2B	0	0.377587	0.0623286	1	0.676673	0.0210301	0	0.371208	0.150979	0	0
	ILMN_2061185	SH2B1	0	-0.48588	0.00972027	1	-0.706207	0.0198026	0	-0.52144	0.00841805	0	0
	ILMN_1743103	SH3PXD2A	0	-0.640542	0.103756	1	0.657268	0.0259415	0	-0.62579	0.0520479	0	0
	ILMN_1732923	SIPA1L2	0	0.15907	0.242895	1	0.738004	6.2338e-05	0	0.500807	0.0241424	0	0
	ILMN_2077858	SIRT7	0	0.0891166	0.21008	1	0.59026	0.00590007	0	-0.233122	0.0318671	0	0
	ILMN_1696046	SIVA	0	-0.456243	0.134437	1	-0.595443	0.0256375	0	-0.52825	0.2132	0	0
	ILMN_1665538	SKP2	0	0.139739	0.222168	1	-0.970009	0.0110883	0	0.0489295	0.741942	0	0
	ILMN_1791002	SKP2	0	0.566898	0.0541618	1	-1.24127	0.0217387	0	-0.00398267	0.967495	0	0
	ILMN_1745034	SLC11A2	0	-0.0258595	0.800634	1	-0.710377	0.0148343	0	-0.0439899	0.786458	0	0
	ILMN_1672662	SLC20A1	0	0.38149	0.00460356	1	0.643244	0.00242165	0	0.467519	0.0152188	0	0
	ILMN_1813671	SLC25A1	0	-0.236954	0.060525	1	-1.19904	0.00454809	0	-0.415843	0.164898	0	0
	ILMN_1666553	SLC25A19	0	0.314517	0.17028	1	0.856729	0.00502682	0	0.267523	0.133681	0	0
	ILMN_1687958	SLC25A22	0	0.529053	0.0853063	1	0.622188	0.00743999	0	0.400223	0.283272	0	0
	ILMN_1719627	SLC27A3	0	-0.272493	0.0023486	1	-0.678273	0.00487322	0	-0.0950482	0.13888	0	0
	ILMN_1725366	SLC27A5	0	-0.26442	0.31881	1	-0.817136	0.0368084	0	-0.336445	0.263803	0	0
	ILMN_1778321	SLC2A6	0	-0.0824136	0.791932	1	-1.52503	0.0318309	0	-0.297651	0.463132	0	0
	ILMN_1702683	SLC33A1	0	0.0680696	0.645922	1	0.954594	0.0459464	0	0.106234	0.664853	0	0
	ILMN_2206554	SLC35F5	0	0.456581	0.0638131	1	0.9497	0.0331244	0	0.322805	0.195914	0	0
	ILMN_1681526	SLC5A1	0	-0.013845	0.955267	1	1.48247	0.0266969	0	0.675416	0.119584	0	0
	ILMN_1698846	SLC8A2	0	-0.0500256	0.717412	1	0.721912	0.0176108	0	0.113391	0.447157	0	0
	ILMN_1800425	SLC9A1	0	-0.999073	0.0661049	1	0.607849	0.0303428	0	-0.190986	0.12114	0	0
	ILMN_1727200	SLCO4A1	0	0.135732	0.372369	1	0.744947	0.0433417	0	0.34767	0.0386452	0	0
	ILMN_1700834	SLK	0	0.278952	0.129022	1	0.702026	0.0333545	0	0.716899	0.165815	0	0
	ILMN_1682738	SMAD3	0	0.433901	0.0680053	1	0.683042	0.00611463	0	0.293519	0.289953	0	0
	ILMN_1687519	SNAP23	0	0.287148	0.143111	1	0.611857	0.0390854	0	0.309157	0.11554	0	0
	ILMN_1682038	SNORA25	0	0.294241	0.163637	1	0.745403	0.0264162	0	0.55302	0.219287	0	0
	ILMN_3245458	SNORA61	0	0.243297	0.323221	1	0.700985	0.0465192	0	0.363138	0.144986	0	0
	ILMN_2209515	SNORD56	0	0.521623	0.038887	1	1.23755	0.0364691	0	0.29743	0.1961	0	0
	ILMN_1793410	SNTB1	0	-0.88614	0.0520435	1	0.862737	0.0495889	0	-0.536519	0.114105	0	0
	ILMN_1662438	SOD1	0	0.0463291	0.770912	1	-0.587639	0.0150592	0	0.00935606	0.910222	0	0
	ILMN_1684620	SPAG4	0	-0.383373	0.10848	1	-0.740069	0.0128942	0	-0.153551	0.575274	0	0
	ILMN_1814281	SPC25	0	-0.599181	0.0784269	1	-1.2094	0.0088416	0	-0.655361	0.11672	0	0
	ILMN_1757845	SPIRE1	0	0.0419253	0.874809	1	1.24344	0.0330502	0	-0.666928	0.143693	0	0
	ILMN_1807649	SPOPL	0	-0.464056	0.0886066	1	-0.61885	0.0323082	0	-0.469997	0.135586	0	0
	ILMN_1682864	SPSB3	0	-0.558776	0.0826343	1	-0.680409	0.00300327	0	-0.306777	0.117993	0	0
	ILMN_1690708	SPTBN1	0	0.45291	0.143882	1	0.73122	0.0308168	0	0.157299	0.347195	0	0
	ILMN_2041293	SQLE	0	0.313573	0.0243074	1	-0.682525	0.00636631	0	0.119963	0.449735	0	0
	ILMN_1662618	SQSTM1	0	0.422481	0.0217078	1	0.6289	0.02881	0	0.439636	0.116448	0	0
	ILMN_1663035	SREBF1	0	-0.324139	0.400352	1	-1.42765	0.0457523	0	-0.398069	0.31517	0	0
	ILMN_1661337	SRM	0	0.53751	0.0393375	1	0.817679	0.0205538	0	0.279384	0.182714	0	0
	ILMN_1751072	SRPRB	0	0.14745	0.253452	1	1.1211	1.5463e-05	0	0.236879	0.00165785	0	0
	ILMN_1750693	SSR1	0	0.0553643	0.720229	1	0.656544	0.0142261	0	0.192323	0.510269	0	0
	ILMN_1785037	SSR2	0	0.300357	0.164906	1	0.818574	0.0153908	0	0.281479	0.140917	0	0
	ILMN_1783226	SSR2	0	0.0229816	0.642576	1	0.737615	0.00849173	0	-0.347802	0.157877	0	0
	ILMN_1683313	ST3GAL1	0	0.00770711	0.936662	1	1.19656	0.00206413	0	0.556496	0.0665082	0	0
	ILMN_1773470	ST5	0	-0.367509	0.0781352	1	-0.866493	0.00838064	0	-0.213996	0.100581	0	0
	ILMN_2413064	ST6GALNAC4	0	0.222897	0.0612943	1	0.591316	0.0217226	0	0.258821	0.0297939	0	0
	ILMN_1745593	STMN1	0	-0.0718484	0.639835	1	-0.783937	0.0409582	0	-0.300205	0.144548	0	0
	ILMN_1653856	STS-1	0	0.449832	0.0103889	1	0.623531	0.00623338	0	0.342691	0.00560808	0	0
	ILMN_1760160	STX1A	0	0.0292182	0.858274	1	0.81854	0.016026	0	0.285061	0.28173	0	0
	ILMN_1803745	SUOX	0	-0.244171	0.170268	1	-1.04847	0.00521789	0	-0.37193	0.0512812	0	0
	ILMN_1658499	SYT13	0	0.362815	0.0978876	1	1.10357	0.0110166	0	0.543751	0.0290071	0	0
	ILMN_2336609	SYTL2	0	0.15037	0.364667	1	0.73028	0.00149138	0	0.17177	0.510357	0	0
	ILMN_2292387	TANK	0	0.0611564	0.840451	1	-0.648996	0.0302991	0	0.314758	0.272914	0	0
	ILMN_1758087	TAOK1	0	-0.52905	0.0473816	1	-0.594683	0.0377014	0	-0.395126	0.214792	0	0
	ILMN_1692844	TBC1D19	0	0.0241056	0.773953	1	0.897281	0.00372847	0	0.104972	0.2148	0	0
	ILMN_1796411	TBCCD1	0	0.392594	0.0872189	1	0.656244	0.0105777	0	0.473777	0.15487	0	0
	ILMN_2357770	TCEA1	0	0.264844	0.29673	1	1.15208	0.0442847	0	0.219814	0.135567	0	0
	ILMN_1698139	TCEA1	0	0.143846	0.516127	1	0.860319	0.0435309	0	0.279043	0.146834	0	0
	ILMN_1709851	TCEA1	0	0.319563	0.157388	1	1.05408	0.0102935	0	0.392834	0.0319201	0	0
	ILMN_1711994	TCIRG1	0	-0.328458	0.191101	1	-0.742907	0.030441	0	0.0874844	0.562807	0	0
	ILMN_1685124	TCTN1	0	0.112443	0.586961	1	0.746944	0.0136301	0	0.405512	0.232483	0	0
	ILMN_2067709	TFB2M	0	0.360701	0.321977	1	0.639373	0.0215085	0	0.576789	0.0277	0	0
	ILMN_2098743	THEM2	0	-0.201655	0.090296	1	-0.672135	0.0295131	0	-0.208972	0.14298	0	0
	ILMN_1722239	TIMM8A	0	0.265124	0.12739	1	0.62988	0.0117361	0	0.14015	0.175626	0	0
	ILMN_2403006	TJP1	0	0.569135	0.0919929	1	0.611969	0.0327062	0	0.119902	0.751794	0	0
	ILMN_1691499	TJP1	0	0.374794	0.0605551	1	0.598242	0.0254766	0	0.0982744	0.579204	0	0
	ILMN_1751572	TLE1	0	0.0832986	0.497603	1	0.664259	0.0187996	0	-0.320501	0.0529477	0	0
	ILMN_1761120	TM2D3	0	0.288023	0.167741	1	0.598938	0.0140012	0	0.394954	0.145034	0	0
	ILMN_2220739	TMCO3	0	-0.0307725	0.695197	1	0.949111	0.00565473	0	-0.144299	0.170626	0	0
	ILMN_1667716	TMEM101	0	-0.697721	0.0662839	1	-0.786405	0.0267361	0	-0.393743	0.0287315	0	0
	ILMN_2413331	TMEM107	0	0.00150262	0.990068	1	-0.602722	0.024023	0	-0.206845	0.427267	0	0
	ILMN_1700202	TMEM135	0	-0.575465	0.0698501	1	-0.732282	0.0473183	0	-0.236129	0.559424	0	0
	ILMN_1786426	TMEM149	0	-0.372202	0.262269	1	-0.95998	0.0171919	0	-0.299548	0.466165	0	0
	ILMN_2299612	TMEM150A	0	0.162746	0.230497	1	0.940113	0.00778912	0	0.335038	0.293698	0	0
	ILMN_1752935	TMEM30B	0	0.171964	0.167862	1	0.585249	0.0181504	0	0.352748	0.15636	0	0
	ILMN_1770373	TMEM39A	0	-0.00320503	0.990041	1	0.645217	0.0394546	0	0.0437919	0.735114	0	0
	ILMN_1685602	TMEM41A	0	0.389164	0.124166	1	0.622747	0.0158044	0	0.321987	0.251469	0	0
	ILMN_1698605	TMEM43	0	0.523102	0.000876899	1	0.860291	6.80463e-05	0	0.311225	0.0879994	0	0
	ILMN_2115991	TNNT1	0	-0.0262241	0.90326	1	0.754353	0.0385356	0	0.0574642	0.837305	0	0
	ILMN_1763627	TNPO1	0	0.27566	0.124314	1	0.626612	0.0488264	0	0.221571	0.318635	0	0
	ILMN_2358919	TP53I3	0	0.140785	0.579022	1	0.85175	0.0431482	0	0.354519	0.193252	0	0
	ILMN_1701514	TRAF3IP2	0	-0.114104	0.0310415	1	-0.841397	0.00169473	0	-0.327712	0.0808626	0	0
	ILMN_1788783	TRAM2	0	0.231899	0.176751	1	0.920473	0.0180238	0	0.0427964	0.724176	0	0
	ILMN_1711368	TRAPPC9	0	-0.243115	0.17989	1	-0.672483	0.0363435	0	-0.225715	0.251888	0	0
	ILMN_1792076	TRERF1	0	-0.459053	0.05811	1	-0.618486	0.0265826	0	-0.315377	0.256335	0	0
	ILMN_1754476	TRIM15	0	-0.133649	0.7161	1	-0.587564	0.00649345	0	0.24023	0.429829	0	0
	ILMN_1660904	TRIM15	0	-0.152888	0.169713	1	-0.633344	0.00994203	0	0.280747	0.146959	0	0
	ILMN_1745079	TRIM2	0	-0.259361	0.232571	1	-1.01753	0.0387272	0	-0.169166	0.583051	0	0
	ILMN_1655482	TRIM27	0	0.206583	0.20755	1	0.629919	0.0375765	0	0.211215	0.200533	0	0
	ILMN_1697971	TRIM38	0	-0.607917	0.0733045	1	-1.18188	0.0300298	0	-0.695415	0.0641486	0	0
	ILMN_1753413	TRIOBP	0	0.185361	0.159217	1	-0.70239	0.0180966	0	0.0417502	0.775472	0	0
	ILMN_1700337	TROAP	0	-0.529973	0.0197069	1	-0.634605	0.0499602	0	-0.260697	0.0585562	0	0
	ILMN_1787567	TSC22D1	0	0.492338	0.0237115	1	0.851956	0.0145462	0	0.331454	0.0736765	0	0
	ILMN_1692177	TSC22D1	0	0.47387	0.0417086	1	1.11608	0.00402112	0	0.309245	0.0511196	0	0
	ILMN_1775761	TSR1	0	0.243163	0.188961	1	0.837976	0.0381717	0	-0.164412	0.323084	0	0
	ILMN_1745573	TTC13	0	0.112673	0.480263	1	0.637128	0.00792715	0	0.124639	0.415109	0	0
	ILMN_2390472	TTC14	0	0.433859	0.0377154	1	0.757392	0.0332019	0	0.556427	0.241582	0	0
	ILMN_1696757	TTC14	0	0.315936	0.18522	1	0.595325	0.0307216	0	0.540358	0.176057	0	0
	ILMN_1690320	TTC23	0	-0.214077	0.0664233	1	-0.856533	0.0159573	0	-0.0175846	0.676648	0	0
	ILMN_1678140	TTC4	0	0.375523	0.0797865	1	0.694324	0.00182192	0	0.220494	0.0169144	0	0
	ILMN_2364131	TTPAL	0	0.122787	0.254759	1	0.608204	0.0151832	0	0.285314	0.0995932	0	0
	ILMN_1744442	TTPAL	0	0.433212	0.0340705	1	0.74616	0.0187494	0	0.146376	0.181108	0	0
	ILMN_1680874	TUBB2B	0	-0.158747	0.164498	1	0.615388	0.0140437	0	-0.139374	0.209676	0	0
	ILMN_1696110	TUBGCP3	0	0.0859343	0.486541	1	-0.608852	0.00567506	0	-0.300116	0.00388674	0	0
	ILMN_1682675	TWF1	0	0.460074	0.300137	1	0.676983	0.0243349	0	0.535563	0.0928337	0	0
	ILMN_1717056	TXNRD1	0	-0.168713	0.139425	1	0.858277	0.00109777	0	0.0398611	0.671713	0	0
	ILMN_2324421	TXNRD1	0	0.0578389	0.561104	1	0.849405	0.0408215	0	0.149347	0.580206	0	0
	ILMN_1683609	UBE1	0	-0.27535	0.370659	1	-0.605547	0.027277	0	-0.222578	0.256866	0	0
	ILMN_1699503	UBE2D2	0	0.339705	0.00400473	1	0.610916	0.00178636	0	0.0533038	0.642835	0	0
	ILMN_1651872	UBIAD1	0	0.603783	0.0871973	1	0.870415	0.0445645	0	0.495023	0.169817	0	0
	ILMN_1781986	UCRC	0	-0.513989	0.330528	1	-0.732611	0.0115653	0	-0.504297	0.0696421	0	0
	ILMN_1757646	UFM1	0	0.333007	0.068937	1	1.33714	0.00477398	0	0.586108	0.0703801	0	0
	ILMN_2113074	UFM1	0	0.139434	0.621511	1	0.90365	0.0342253	0	0.446244	0.141099	0	0
	ILMN_1758816	UGT8	0	0.519177	0.0778778	1	0.967899	0.0214176	0	0.577519	0.0560134	0	0
	ILMN_1705144	ULK1	0	-0.499974	0.065998	1	-0.887331	0.00930305	0	-0.397538	0.0399506	0	0
	ILMN_1735052	ULK1	0	-0.503176	0.0194881	1	-0.996839	0.0160658	0	-0.416536	0.0968231	0	0
	ILMN_1683120	UNG	0	0.129951	0.132906	1	-0.745433	0.00622787	0	0.0889039	0.721327	0	0
	ILMN_2264177	UPK3B	0	-0.0931334	0.768018	1	-0.621556	0.018988	0	0.178204	0.607973	0	0
	ILMN_1706441	UPK3B	0	-0.139955	0.165035	1	-0.75951	0.0174228	0	0.0415702	0.730991	0	0
	ILMN_1798256	UPP1	0	-0.0288885	0.475492	1	0.831843	0.00145135	0	0.100256	0.708105	0	0
	ILMN_3249406	URB2	0	0.561144	0.0109692	1	1.06179	0.0177502	0	0.359804	0.0438567	0	0
	ILMN_1722953	USP47	0	-0.344135	0.184303	1	-0.671547	0.0140995	0	-0.136782	0.546677	0	0
	ILMN_1671494	USP5	0	-0.00432659	0.960582	1	-0.823097	0.00873444	0	-0.188577	0.127907	0	0
	ILMN_2311826	USP6NL	0	0.13628	0.621269	1	-0.607746	0.0273971	0	-0.207099	0.375033	0	0
	ILMN_2095820	UTP14A	0	0.329005	0.0159021	1	0.657207	0.00527343	0	0.0594885	0.218881	0	0
	ILMN_1688725	UTP14A	0	0.329799	0.173068	1	0.650933	0.0492294	0	-0.0916957	0.675611	0	0
	ILMN_1757497	VGF	0	0.200134	0.292826	1	0.659425	0.030453	0	0.165307	0.32683	0	0
	ILMN_2337655	WARS	0	-0.190333	0.52539	1	0.936867	0.0104507	0	-0.515249	0.0370598	0	0
	ILMN_1666004	WASL	0	-0.0875525	0.0313386	1	-0.6102	0.0289071	0	-0.149145	0.447684	0	0
	ILMN_1751431	WIBG	0	-0.211478	0.0964911	1	-0.807032	0.016894	0	-0.292327	0.108209	0	0
	ILMN_1658426	WNT10A	0	0.054306	0.698096	1	-0.873492	0.00834219	0	-0.0863862	0.417488	0	0
	ILMN_1664802	WSB1	0	0.0934552	0.437469	1	-0.622874	0.00520436	0	0.237124	0.0534253	0	0
	ILMN_2188374	XPOT	0	0.389193	0.225246	1	1.10399	0.0242249	0	-0.026126	0.928661	0	0
	ILMN_1798030	XPR1	0	0.0341284	0.767314	1	0.699494	0.00452326	0	0.0304811	0.791436	0	0
	ILMN_1751743	XRCC1	0	-0.26997	0.449575	1	-0.760946	0.0495768	0	-0.177118	0.447488	0	0
	ILMN_1801387	YEATS4	0	-0.221571	0.520397	1	-0.743821	0.0228112	0	-0.0933477	0.369784	0	0
	ILMN_2363668	YIF1B	0	-0.470773	0.0829406	1	-0.842256	0.00365187	0	-0.533299	0.112987	0	0
	ILMN_2339825	YME1L1	0	0.389349	0.0834822	1	0.789669	0.0117957	0	0.376243	0.086709	0	0
	ILMN_2061732	YRDC	0	0.542674	0.0268058	1	0.644707	0.00991472	0	0.485497	0.0701341	0	0
	ILMN_2264205	ZBTB8A	0	0.434553	0.248126	1	0.633589	0.0232418	0	0.450389	0.0590002	0	0
	ILMN_1780698	ZFYVE19	0	-0.454357	0.0235239	1	-0.905379	0.00547041	0	-0.515669	0.0719378	0	0
	ILMN_1654262	ZMAT3	0	0.10222	0.357926	1	1.06328	0.0280265	0	0.21982	0.208381	0	0
	ILMN_1656316	ZMYM3	0	-0.701641	0.0678179	1	-1.11196	0.00600392	0	-0.654174	0.0639223	0	0
	ILMN_2386179	ZMYND8	0	-0.0930817	0.557412	1	-0.694101	0.00563371	0	-0.241244	0.131127	0	0
	ILMN_1809951	ZNF200	0	0.560692	0.0202413	1	0.6218	0.0198294	0	0.541406	0.029258	0	0
	ILMN_1792990	ZNF202	0	0.689034	0.096738	1	0.788011	0.0264249	0	0.303967	0.320507	0	0
	ILMN_1775085	ZNF232	0	0.394891	0.126983	1	0.778086	0.027601	0	0.143193	0.52701	0	0
	ILMN_1691798	ZNF26	0	0.427686	0.234661	1	0.691313	0.00623274	0	0.626203	0.0631157	0	0
	ILMN_1792305	ZNF318	0	-0.199706	0.583108	1	-0.609764	0.0386181	0	-0.296234	0.0877211	0	0
	ILMN_2310019	ZNF565	0	0.42846	0.0353079	1	0.746116	0.0135669	0	0.157458	0.505628	0	0
	ILMN_1752380	ZNF565	0	0.162839	0.33503	1	0.966128	0.0439367	0	0.0674083	0.750688	0	0
	ILMN_1757900	ZNF611	0	-0.127922	0.318899	1	0.609231	0.00487395	0	0.132167	0.0653965	0	0
	ILMN_1769673	ZNF655	0	-0.068458	0.734585	1	0.669958	0.0219099	0	0.0608639	0.628089	0	0
	ILMN_1712517	ZNF696	0	0.22302	0.0753644	1	0.712505	0.0103727	0	0.355458	0.0405716	0	0
	ILMN_1701464	ZNF776	0	-0.120238	0.259186	1	-0.672097	0.0337237	0	-0.0470074	0.715598	0	0
	ILMN_3236061	ZNF783	0	0.502561	0.10656	1	0.704301	0.0291056	0	0.450356	0.0575401	0	0
	ILMN_1715718	ZNF784	0	-0.249991	0.224041	1	-0.643468	0.0377146	0	-0.3356	0.380143	0	0
	ILMN_2151075	ZNF821	0	-0.548071	0.0186725	1	-0.957379	0.0152945	0	-0.500003	0.0441567	0	0
	ILMN_1668540	ZNHIT6	0	0.0891224	0.418854	1	0.72942	0.0348487	0	0.291351	0.303297	0	0
	ILMN_3235065	ZNHIT6	0	0.164488	0.124616	1	0.904927	0.00314814	0	0.428127	0.00041172	0	0
	ILMN_2150654	ZSWIM4	0	0.0544926	0.710155	1	-1.00341	0.00852759	0	-0.162463	0.221351	0	0
	ILMN_1766054	ABCA1	0	-0.623912	0.0708332	0	-0.330452	0.202282	1	-0.773569	0.0456453	0	0
	ILMN_1719498	ABHD7	0	0.215337	0.399902	0	0.00526277	0.946714	1	0.742899	0.00867588	0	0
	ILMN_2306955	ACPL2	0	-0.0247752	0.6826	0	-0.134116	0.259899	1	-0.590975	0.0135282	0	0
	ILMN_3236756	ACSF2	0	-0.112049	0.544047	0	-0.295918	0.202937	1	-0.735869	0.0429015	0	0
	ILMN_1679797	ADARB1	0	-0.19527	0.0953032	0	-0.0696145	0.559772	1	-0.628846	0.0253343	0	0
	ILMN_3246401	AIF1L	0	0.109805	0.365525	0	-0.507076	0.00041423	1	-0.941359	0.00153703	0	0
	ILMN_2120022	ARL5B	0	0.579275	0.00173484	0	0.42379	0.0971951	1	0.902204	0.0020961	0	0
	ILMN_2198515	ARRDC3	0	0.620638	0.134294	0	0.169873	0.0919362	1	0.636403	0.000255154	0	0
	ILMN_1790455	BCAM	0	-0.579551	0.0522544	0	-0.862375	0.0742416	1	-0.738776	0.0331512	0	0
	ILMN_1750338	C10ORF47	0	-0.0143471	0.883706	0	-0.231371	0.157467	1	-0.602449	0.029711	0	0
	ILMN_1671905	C10ORF78	0	0.463474	0.219043	0	0.359038	0.221966	1	0.678275	0.0496548	0	0
	ILMN_1790100	C11ORF82	0	0.372699	0.0853189	0	0.508608	0.0333205	1	0.590429	0.0490007	0	0
	ILMN_1658628	C14ORF72	0	-0.586504	0.207778	0	-0.717588	0.150877	1	-0.764534	0.0269389	0	0
	ILMN_1713952	C1ORF106	0	0.16541	0.223361	0	0.0401235	0.835148	1	0.626981	0.00962575	0	0
	ILMN_1661595	C1ORF53	0	0.175155	0.135067	0	0.0968755	0.714908	1	0.586265	0.0457235	0	0
	ILMN_1760556	C1ORF63	0	0.412087	0.0777693	0	0.461274	0.0261734	1	0.931146	0.00746818	0	0
	ILMN_1761762	C6ORF141	0	0.285575	0.190144	0	0.00104161	0.994228	1	0.631584	0.045959	0	0
	ILMN_1684461	CADPS2	0	0.107974	0.357892	0	0.181907	0.342106	1	0.628149	0.0317013	0	0
	ILMN_1655418	CAPNS1	0	-0.489147	0.0546347	0	-0.0795506	0.376096	1	-0.601807	0.00825051	0	0
	ILMN_2367469	CARS	0	-0.720612	0.22728	0	-0.482467	0.111741	1	-1.11811	0.0485678	0	0
	ILMN_1790625	CBX3	0	-0.227517	0.385116	0	-0.0911999	0.273346	1	0.61085	0.0132346	0	0
	ILMN_1768433	CCDC71	0	-0.55031	0.0569147	0	-0.235193	0.393301	1	-0.73316	0.00689616	0	0
	ILMN_1657234	CCL20	0	0.677174	0.0932164	0	-0.424683	0.14751	1	1.36815	0.0163131	0	0
	ILMN_1719611	CCT6A	0	0.847675	0.0835403	0	0.4901	0.0820229	1	0.769361	0.0219143	0	0
	ILMN_1753468	CD63	0	-0.391413	0.0581293	0	-0.238034	0.0653224	1	-0.662641	0.00724153	0	0
	ILMN_1731353	CHPF	0	-0.184627	0.0227244	0	0.699272	0.14369	1	0.615511	0.0272539	0	0
	ILMN_1688633	CLCN2	0	0.278263	0.210682	0	0.546555	0.0637296	1	0.788462	0.0352628	0	0
	ILMN_2063586	CLIC4	0	-0.698451	0.0636453	0	0.137947	0.440213	1	-0.76016	0.0377553	0	0
	ILMN_1711888	COBL	0	0.302988	0.0118544	0	0.529497	0.148061	1	0.619396	0.00927199	0	0
	ILMN_2337941	COPS8	0	0.384001	0.0333451	0	0.342233	0.184558	1	0.621825	0.0343895	0	0
	ILMN_1665797	CSE1L	0	0.60293	0.057639	0	-0.108923	0.416926	1	0.624	0.0342316	0	0
	ILMN_1694530	DDA1	0	0.365572	0.022527	0	0.344483	0.181197	1	0.613289	0.0124815	0	0
	ILMN_1669972	DKFZP686O24166	0	-0.0452111	0.58481	0	0.703537	0.0935691	1	0.739692	0.00194705	0	0
	ILMN_2174189	DKK1	0	-0.154798	0.185351	0	0.197472	0.0788075	1	0.883634	0.0401047	0	0
	ILMN_1793770	DNAJB6	0	-0.489077	0.0709228	0	-0.169224	0.292801	1	-0.633988	0.0399114	0	0
	ILMN_1734288	DUSP18	0	0.00888409	0.891531	0	0.178311	0.22256	1	0.619305	0.0202448	0	0
	ILMN_2202915	FAR2	0	0.405111	0.0177979	0	0.294461	0.0177206	1	0.716023	0.00537903	0	0
	ILMN_1678353	FARP1	0	-0.0941449	0.575459	0	-0.173839	0.548712	1	-0.697869	0.0421428	0	0
	ILMN_2115005	FGD2	0	0.0823089	0.042397	0	-0.0464456	0.118457	1	0.638443	0.00108279	0	0
	ILMN_3195401	GABPB1	0	0.835629	0.12369	0	0.533499	0.0258791	1	0.654882	0.0129973	0	0
	ILMN_2334531	GJB3	0	0.544659	0.0428656	0	0.231164	0.369792	1	0.627846	0.0251916	0	0
	ILMN_2286514	GTPBP8	0	0.271833	0.087587	0	0.479147	0.0300943	1	0.592884	0.0238928	0	0
	ILMN_1660698	GTPBP8	0	0.482076	0.0271258	0	0.723782	0.0679622	1	0.619907	0.0201798	0	0
	ILMN_1658702	HIST1H2BJ	0	0.234911	0.3243	0	0.0727139	0.514317	1	0.607279	0.00198788	0	0
	ILMN_1733519	HMGB3	0	-0.365434	0.0874999	0	-0.130414	0.331388	1	-0.599002	0.024438	0	0
	ILMN_1706118	HN1L	0	-0.11588	0.359679	0	-0.593718	0.0815119	1	-0.650691	0.0460577	0	0
	ILMN_1856634	HS.379253	0	-0.598394	0.125712	0	-0.411311	0.0877963	1	-0.626584	0.0113035	0	0
	ILMN_1836776	HS.513971	0	-0.246458	0.184612	0	-0.296241	0.0877256	1	-0.653426	0.0286913	0	0
	ILMN_1874323	HS.562504	0	0.123893	0.692918	0	-0.0558023	0.0431996	1	-1.17147	0.00966573	0	0
	ILMN_1817255	HS.92308	0	0.195038	0.14552	0	0.0306048	0.601059	1	0.594609	0.0147156	0	0
	ILMN_1675117	HSD17B11	0	0.279566	0.443454	0	0.0816977	0.617794	1	0.642873	0.0454036	0	0
	ILMN_1675939	IFNGR1	0	0.549783	0.0464355	0	0.329125	0.0869004	1	0.711468	0.0477276	0	0
	ILMN_2183728	INTU	0	0.222788	0.00463029	0	0.16645	0.478189	1	0.757294	0.00906364	0	0
	ILMN_1801124	KIAA1826	0	0.136323	0.258539	0	0.566877	0.0175419	1	0.653732	0.0216357	0	0
	ILMN_2143671	KPTN	0	-0.0759657	0.632882	0	-0.0969928	0.713212	1	-0.593115	0.0468246	0	0
	ILMN_1794729	KRT20	0	1.04994	0.068808	0	0.795372	0.050196	1	0.710693	0.0446934	0	0
	ILMN_3257004	LOC100130476	0	-0.464793	0.0398343	0	-0.290842	0.435533	1	-0.607834	0.0360215	0	0
	ILMN_3219340	LOC100131713	0	-0.258746	0.310682	0	-0.110905	0.376768	1	-0.610106	0.0288986	0	0
	ILMN_3288268	LOC100132499	0	-1.1116	0.0828037	0	-0.748268	0.433784	1	-0.603253	0.0357945	0	0
	ILMN_3233442	LOC387825	0	-0.56059	0.0785912	0	-0.467003	0.107232	1	-1.02332	0.0443692	0	0
	ILMN_1710885	LOC387867	0	-0.0590036	0.689858	0	0.0313477	0.775993	1	-0.603568	0.0295338	0	0
	ILMN_1679700	LOC389672	0	-0.269854	0.224465	0	0.0395082	0.751529	1	-0.788657	0.0413027	0	0
	ILMN_3277297	LOC391825	0	-0.415647	0.0303273	0	-0.745164	0.131575	1	-0.82603	0.0466239	0	0
	ILMN_3290385	LOC401640	0	-0.329379	0.0947931	0	-0.0278607	0.803962	1	-0.614788	0.00343368	0	0
	ILMN_3202591	LOC440311	0	-0.481169	0.101616	0	0.33954	0.23445	1	-0.654059	0.0229129	0	0
	ILMN_2184007	LOC440354	0	0.0761402	0.773439	0	0.337589	0.122664	1	0.606699	0.0494895	0	0
	ILMN_3280020	LOC441506	0	-0.471759	0.0126764	0	0.0402319	0.683037	1	-1.02504	0.0166856	0	0
	ILMN_1745900	LOC641849	0	-0.502205	0.125656	0	0.103647	0.587776	1	-0.724096	0.0346703	0	0
	ILMN_1813131	LOC643431	0	0.543111	0.0169741	0	0.374472	0.388471	1	0.60311	0.00970214	0	0
	ILMN_1782611	LOC643870	0	-0.397797	0.00905114	0	0.00481043	0.968678	1	-0.708443	0.00139882	0	0
	ILMN_1808837	LOC644029	0	-0.513797	0.226951	0	-0.218861	0.0868995	1	-0.922939	0.0123855	0	0
	ILMN_3199955	LOC645430	0	-0.272195	0.178082	0	0.226235	0.336313	1	-0.595178	0.0469384	0	0
	ILMN_1715476	LOC649970	0	0.353378	0.135143	0	-0.141317	0.25993	1	0.690109	0.0130855	0	0
	ILMN_1759344	LOC652226	0	-0.0989873	0.569358	0	-0.16987	0.0217603	1	0.616623	0.0075043	0	0
	ILMN_1658531	LOC653702	0	-0.560865	0.0323262	0	-0.212249	0.0665349	1	-0.697963	0.0180807	0	0
	ILMN_1697665	LOC653972	0	-0.196421	0.255779	0	0.032014	0.819102	1	0.724373	0.0430203	0	0
	ILMN_3239188	LOC727818	0	-0.279285	0.333119	0	-0.144416	0.231612	1	-0.661417	0.00161068	0	0
	ILMN_3276209	LOC727865	0	-0.461943	0.0126335	0	-0.0919718	0.371097	1	-0.629644	0.0307368	0	0
	ILMN_3212833	LOC728139	0	-0.161094	0.128035	0	0.175047	0.143742	1	-0.626672	0.0277396	0	0
	ILMN_3306215	LOC729926	0	-0.26517	0.28682	0	0.0652035	0.73563	1	-0.721063	0.00363853	0	0
	ILMN_3225784	LOC730029	0	0.0400529	0.797895	0	-0.135572	0.145416	1	-0.618749	0.00592763	0	0
	ILMN_3236808	MEG8	0	-0.700623	0.107162	0	-0.539466	0.146303	1	-0.901357	0.0396626	0	0
	ILMN_1688775	METRNL	0	0.244023	0.126222	0	-0.268283	0.118039	1	-0.695956	0.0127996	0	0
	ILMN_1724375	MUC17	0	0.214482	0.103972	0	0.181099	0.151328	1	1.24886	0.00255769	0	0
	ILMN_1682831	NEB	0	0.182316	0.0511524	0	0.160323	0.0600324	1	0.957318	0.0176757	0	0
	ILMN_1731206	NKD2	0	0.476566	0.0388232	0	0.544766	0.0231604	1	-0.737396	0.0355333	0	0
	ILMN_1770911	NRSN2	0	-0.0754143	0.829242	0	-0.221152	0.345812	1	-0.665921	0.0199628	0	0
	ILMN_1676280	NSUN3	0	0.51577	0.113679	0	0.298823	0.128262	1	0.752279	0.00411069	0	0
	ILMN_3239460	OAZ2	0	-0.0731329	0.738174	0	-0.0802138	0.715467	1	-0.861293	0.0497586	0	0
	ILMN_2313901	PAM	0	0.0138853	0.779648	0	0.324244	0.095708	1	0.595027	8.81245e-05	0	0
	ILMN_1809859	PCGF2	0	-0.451083	0.0661596	0	-0.36923	0.00685087	1	-0.698644	0.00130864	0	0
	ILMN_1760649	PCK2	0	-0.962193	0.0770201	0	0.163221	0.331958	1	-1.48947	0.00722822	0	0
	ILMN_1746888	PCOLCE2	0	0.289485	0.0453111	0	0.35096	0.207865	1	0.646021	0.0279708	0	0
	ILMN_2412281	PDLIM5	0	0.570889	0.110236	0	0.28337	0.0702389	1	0.868387	0.0435608	0	0
	ILMN_2361478	PDLIM5	0	0.465747	0.0565789	0	0.0993501	0.466034	1	0.612819	0.0368417	0	0
	ILMN_1669032	PPIC	0	0.132689	0.132804	0	0.262379	0.0670425	1	0.591065	0.0114132	0	0
	ILMN_1802082	PRDM8	0	0.242384	0.115731	0	-0.208582	0.373408	1	0.740857	0.0191155	0	0
	ILMN_1711606	PRDX5	0	-0.221816	0.320292	0	0.0572211	0.797292	1	-0.680504	0.0252093	0	0
	ILMN_1671928	PROS1	0	0.128362	0.181506	0	-0.10521	0.150821	1	0.687567	0.0149549	0	0
	ILMN_1795944	PRR13	0	0.274297	0.171175	0	0.0344549	0.903834	1	0.59293	0.0322059	0	0
	ILMN_1732767	PSMD9	0	0.151842	0.468005	0	0.0529886	0.277521	1	-0.588446	0.00331098	0	0
	ILMN_1796013	PYCR1	0	-0.550511	0.29083	0	-0.166261	0.231368	1	-0.772257	0.0113251	0	0
	ILMN_1708881	RAB20	0	-0.473507	0.0816027	0	-0.543258	0.0111756	1	-0.844348	0.000146125	0	0
	ILMN_1810844	RARRES2	0	-0.288303	0.0902411	0	-0.700244	0.110984	1	0.619903	0.0152619	0	0
	ILMN_1692199	RNF103	0	0.232033	0.291864	0	0.506604	0.0402438	1	0.908163	0.0278403	0	0
	ILMN_3245678	RNU1A3	0	0.0714552	0.385078	0	-0.18332	0.128328	1	0.634637	0.0176443	0	0
	ILMN_3237623	RNY1	0	0.0405917	0.926094	0	-0.093283	0.483813	1	0.755902	0.00150526	0	0
	ILMN_1713369	RPL13A	0	-0.0608647	0.732184	0	-0.267074	0.367483	1	-0.629074	0.0493677	0	0
	ILMN_1673509	RPL28	0	-0.0867604	0.503869	0	-0.0941733	0.150485	1	-0.849758	0.00258868	0	0
	ILMN_1776674	SAC3D1	0	-0.229731	0.228797	0	-0.278753	0.0536738	1	-0.657689	0.0265693	0	0
	ILMN_1754458	SDHALP1	0	0.595762	0.0552378	0	0.402352	0.00585492	1	0.666487	0.00492572	0	0
	ILMN_2364022	SLC16A3	0	-0.114584	0.385281	0	0.459295	0.141253	1	0.777304	0.0336546	0	0
	ILMN_1788118	SLC23A3	0	-0.0342628	0.828755	0	-0.0843657	0.625489	1	1.26623	0.0139497	0	0
	ILMN_1747197	SLC41A2	0	0.323121	0.0803319	0	0.508719	0.0151479	1	0.794842	0.00664441	0	0
	ILMN_1658639	SLC46A3	0	-0.198575	0.296353	0	-0.333703	0.0850156	1	0.687829	0.0434686	0	0
	ILMN_1808354	SLC4A7	0	0.247654	0.256465	0	0.48443	0.142567	1	0.822397	0.0340265	0	0
	ILMN_1720373	SLC7A5	0	-0.379698	0.297188	0	0.0341709	0.765485	1	-0.608262	0.00809137	0	0
	ILMN_1735445	SLC7A9	0	-0.173477	0.217599	0	0.140403	0.317575	1	0.733359	0.0216422	0	0
	ILMN_1759818	SORL1	0	-0.447982	0.106969	0	-0.56187	0.0320328	1	-0.694025	0.00249947	0	0
	ILMN_1734229	SPPL2A	0	0.454531	0.0778376	0	0.558932	0.0282302	1	0.665348	0.0227921	0	0
	ILMN_1791328	STK39	0	-0.131192	0.174037	0	0.149196	0.149441	1	-0.743154	0.0239223	0	0
	ILMN_1792455	TMEM158	0	0.269996	0.00174225	0	0.481894	0.0819637	1	0.967545	0.000202494	0	0
	ILMN_1708482	TMEM80	0	-0.55144	0.0228871	0	-0.534598	0.0162671	1	-0.66775	0.0279611	0	0
	ILMN_1758173	TMEM99	0	-0.00754692	0.950525	0	-0.505072	0.136021	1	-0.801869	0.037383	0	0
	ILMN_1717915	TRIM54	0	0.132409	0.0856307	0	0.221191	0.120619	1	0.962107	0.00296234	0	0
	ILMN_2214144	TWSG1	0	0.394075	0.0638806	0	0.362174	0.0199941	1	0.6414	0.0493795	0	0
	ILMN_1742147	UBL4A	0	-0.463796	0.266679	0	-0.503351	0.027807	1	-0.756608	0.0151247	0	0
	ILMN_1758907	UGT1A6	0	0.481941	0.00751737	0	0.394864	0.0524696	1	0.931298	0.0223952	0	0
	ILMN_1706390	UGT1A6	0	0.964376	0.0546106	0	0.534818	0.108873	1	0.807323	0.0460905	0	0
	ILMN_1812093	UTS2D	0	-0.0517619	0.832055	0	0.510664	0.181191	1	1.01158	0.0302901	0	0
	ILMN_1765825	WDR23	0	-0.532588	0.0343528	0	-0.419772	0.00132926	1	-0.71392	0.0108819	0	0
	ILMN_1671442	WDR43	0	0.823823	0.182176	0	0.958224	0.0506586	1	0.705127	0.028132	0	0
	ILMN_1792092	ZCCHC8	0	-0.239417	0.227619	0	-0.473521	0.097116	1	-0.620246	0.00050855	0	0
	ILMN_1810147	ZNF524	0	-0.479581	0.0115101	0	-0.195188	0.0612976	1	-0.660443	0.0381689	0	0
	ILMN_1807439	ALDH1A3	1	2.00079	0.00493775	1	1.24981	0.0107883	1	0.999941	0.0275805	0	0
	ILMN_2139970	ALDH1A3	1	2.08817	0.00597077	1	1.29144	0.0158814	1	1.1163	0.0441221	0	0
	ILMN_2347789	C4BPB	1	0.910812	0.00436016	1	1.94302	0.000652127	1	1.08829	0.00106328	0	0
	ILMN_1694588	C4BPB	1	0.932439	0.0364215	1	2.01318	0.00402278	1	1.06238	0.00999442	0	0
	ILMN_1670959	CEACAM5	1	0.665753	0.00837542	1	1.40046	0.00315236	1	0.620872	0.0306692	0	0
	ILMN_1652790	CLK1	1	0.866218	0.025667	1	0.965141	0.0046616	1	0.844366	0.0365028	0	0
	ILMN_1769926	DBN1	1	-0.826187	0.0190614	1	0.791593	0.00368587	1	-0.752894	0.00638857	0	0
	ILMN_1661599	DDIT4	1	-2.37845	0.0421103	1	-3.11179	0.0259817	1	-2.38319	0.0421943	0	0
	ILMN_1801616	EMP1	1	1.67046	0.00846282	1	1.44101	0.00381792	1	0.826581	0.0437965	0	0
	ILMN_1739222	ETV5	1	-0.870402	0.0198955	1	-0.626891	0.0304487	1	-0.701803	0.019404	0	0
	ILMN_3272074	GABPB1	1	0.844139	0.0280415	1	0.703042	0.0499278	1	0.750181	0.0285929	0	0
	ILMN_1761147	GABPB2	1	0.814223	0.0485795	1	1.06423	0.0272356	1	0.777697	0.0492569	0	0
	ILMN_1793220	GART	1	0.835638	0.0271638	1	0.612863	0.0475072	1	0.656827	0.0434196	0	0
	ILMN_1792689	HIST1H2AC	1	0.878347	0.0153551	1	0.652789	0.00520482	1	0.703192	0.0142275	0	0
	ILMN_1666845	KRT17	1	1.57165	0.0106136	1	1.55903	0.00155743	1	1.42001	0.00884644	0	0
	ILMN_3306997	METTL1	1	0.641161	0.0462071	1	1.1405	0.0043434	1	0.609937	0.0201374	0	0
	ILMN_1711904	MXD3	1	-0.612222	0.0307742	1	-1.0466	0.0264844	1	-0.644814	0.0288764	0	0
	ILMN_1680618	MYC	1	0.795569	0.00174074	1	1.37285	0.0294573	1	0.667762	0.0200638	0	0
	ILMN_2184640	NOLC1	1	0.832201	0.0260705	1	0.759023	0.00238641	1	0.62806	0.0397058	0	0
	ILMN_1785852	OBFC2A	1	1.34498	0.000958109	1	1.02299	0.0383746	1	1.27365	0.000248522	0	0
	ILMN_1691180	OTX1	1	-0.878373	0.00811791	1	-1.02659	0.00559029	1	-0.669586	0.0277868	0	0
	ILMN_1745021	SLC30A1	1	0.951572	0.00441006	1	1.14992	0.0114331	1	0.962343	0.0035686	0	0
	ILMN_2067852	SLC30A1	1	0.66843	0.0154751	1	0.607626	0.00325769	1	0.890744	0.00156527	0	0
	ILMN_2324561	SLC7A6	1	0.995143	0.0335078	1	1.02869	0.00633096	1	0.713367	0.00860886	0	0
	ILMN_3238554	SNORA80	1	0.680519	0.0208396	1	0.880626	0.0206476	1	0.602998	0.0319751	0	0
	ILMN_1742260	SSFA2	1	1.14148	0.00999529	1	0.731941	0.0380822	1	0.796503	0.0197575	0	0
	ILMN_1684346	TNFAIP8L1	1	-0.726468	0.00542574	1	-1.4398	0.00190217	1	-0.911065	0.00387865	0	0
	ILMN_1719753	VGLL1	1	0.672171	0.0104078	1	-1.3273	0.0114962	1	-0.770168	0.0164371	0	0
	ILMN_1669114	WNK4	1	-1.51282	0.00134445	1	-1.28418	0.00107555	1	-0.913477	0.00937382	0	0
