# Supplementary material for: MicroRNA–mRNA interactions underlying colorectal cancer molecular subtypes
Source: Nat Commun. 2015 Nov 17;6:8878. doi: 10.1038/ncomms9878 (PMC4660217; doi:10.1038/ncomms9878)
Supplement: Supplementary Data 3 — A double filter for significant regulation, based on t-test (p<0.05) and fold-change (+/-1.5x), was applied to the 14345 genes expressed in HT-29 cells, to identify mRNAs modulated by the various microRNA silencers. The total stem genes mapped on this dataset were 122 and 246, respectively Up and Down in the Stem subtype (See online methods for further details). [file ncomms9878-s4.xlsx]

## Sheet: Foglio1
	Supplementary Dataset 3: Genes significantly modulated after microRNA downregulation in NCI-H508 cell lines. A double filter for significant regulation, based on t-test (p< 0.05) and fold-change (+/- 1.5x), was applied to the 14345 genes expressed in HT-29 cells, to identify mRNAs modulated by the various microRNA silencers. The total stem genes mapped on this dataset were 122 and 246 , respectiv…
	Illumina GEO Probe_ID	Gene Symbol	Modulated by miRZIP-194 (1=yes)	Fold Change (Log2Ratio)	T-test p-value	Modulated by miRZIP-200b (1=yes)	Fold Change (Log2Ratio)	T-test p-value	Modulated by miRZIP-203 (1=yes)	Fold Change (Log2Ratio)	T-test p-value	Modulated by miRZIP-429 (1=yes)	Fold Change (Log2Ratio)	T-test p-value	Gene up in Stem (1=yes)	Gene Up in Non-Stem (1=yes)
	ILMN_2058468	CDKN2B	0	0.308464	0.0568808	0	0.19286	0.433653	0	0.00779885	0.963907	1	0.593388	0.0487055	1	0
	ILMN_1778382	DPYSL3	0	0.516513	0.124725	0	0.789308	0.0775751	1	1.06088	0.021204	1	0.776443	0.045378	1	0
	ILMN_3307733	DSE	0	0.902944	0.0674108	0	0.845844	0.0574979	1	1.54731	0.0336582	0	0.809666	0.142288	1	0
	ILMN_3238797	PMP22	0	0.545653	0.0544127	0	0.0315445	0.905749	0	-0.0769396	0.640559	1	1.18695	0.00975604	1	0
	ILMN_2085339	RBMS1	0	0.466376	0.155515	0	0.404576	0.0159416	0	0.586912	0.123211	1	0.609301	0.0491815	1	0
	ILMN_3251662	TMEM47	0	0.501574	0.00605472	0	0.532477	0.0491606	1	0.992264	0.00044645	0	0.342946	0.0063313	1	0
	ILMN_1655880	KLHL5	0	-0.0495689	0.725359	0	-0.142023	0.379563	1	0.681451	0.0211246	0	-0.0935701	0.279967	1	0
	ILMN_1669813	PALLD	1	0.635495	0.0123951	0	0.281495	0.0190636	1	1.08041	0.0025753	0	0.571264	0.00374373	1	0
	ILMN_3232949	PMEPA1	0	1.07381	0.0675787	0	0.734625	0.0678981	0	0.679924	0.0776267	1	1.11567	0.036564	1	0
	ILMN_3186401	PMEPA1	0	0.556892	0.291356	1	0.636501	0.0238205	0	0.575872	0.0562019	1	0.953335	0.0154543	1	0
	ILMN_2161820	SMARCA1	0	0.321509	0.00378629	0	-0.0223483	0.882592	1	0.719875	0.0324555	0	-0.0913451	0.694617	1	0
	ILMN_1690454	FCGBP	1	-0.758419	0.0435843	0	-0.31717	0.103832	0	-0.0810848	0.903999	1	-0.805297	0.018211	0	1
	ILMN_1712082	SI	0	-0.196476	0.2347	0	0.168328	0.351065	1	0.981289	0.0142076	0	-0.0479725	0.878182	0	1
	ILMN_1685781	DHRS9	0	0.418741	0.0233212	0	-0.0293629	0.953601	0	-0.196201	0.39246	1	0.815464	0.0312713	0	1
	ILMN_1788787	DHRS9	0	0.25073	0.0579541	0	0.015683	0.968386	0	-0.107268	0.0966416	1	0.777193	0.00533947	0	1
	ILMN_1771320	REG4	1	-1.19112	0.0221384	0	-0.36712	0.0866277	0	-0.300144	0.0050127	0	-0.582417	0.0933005	0	1
	ILMN_1735570	TRPM6	0	0.83256	0.132715	0	0.168253	0.511145	1	0.933968	0.0235004	0	0.317707	0.378459	0	1
	ILMN_1846499	UBE2C	0	-0.382461	0.0193344	0	-0.382684	0.0163197	1	-0.627115	0.0399258	0	-0.378756	0.0195748	0	1
	ILMN_1767388	ABCB1	0	0.450715	0.114024	1	0.802732	0.0214613	0	0.708673	0.0853891	0	0.0148486	0.953662	0	0
	ILMN_2367070	AIF1L	0	-0.136611	0.795533	0	-0.170331	0.340206	1	0.698492	0.0230934	0	-0.278961	0.1496	0	0
	ILMN_1651235	ARHGAP23	0	0.293194	0.290285	0	0.0222519	0.592845	1	0.848608	0.0360383	0	0.0907989	0.587748	0	0
	ILMN_2143220	BMP4	1	0.626313	0.0110984	0	0.477706	0.0775164	1	0.645538	0.0149494	0	0.305264	0.0184505	0	0
	ILMN_1707727	BMPR2	0	0.531446	0.0714778	0	0.49444	0.133429	1	0.699202	0.0117265	0	0.531641	0.00590078	0	0
	ILMN_2334760	C4BPB	0	0.695245	0.0924115	0	0.403655	0.257145	0	-0.0413438	0.360983	1	0.750129	0.0190667	0	0
	ILMN_1689786	C9ORF66	0	0.419919	0.15727	0	0.24904	0.0442257	1	0.799722	0.0202352	0	0.196569	0.428644	0	0
	ILMN_1783304	CBX6	1	0.792785	0.0483377	0	0.807397	0.0550167	0	0.365745	0.171953	0	0.665305	0.0696309	0	0
	ILMN_1733970	CDR2L	1	0.613744	0.0388423	0	0.463765	0.040665	0	-0.0421739	0.918119	0	0.371348	0.277689	0	0
	ILMN_1697549	CEACAM5	0	0.502242	0.292731	0	0.385663	0.625526	0	0.806633	0.0746934	1	0.786672	0.0355554	0	0
	ILMN_2138135	CEACAM6	0	0.670263	0.159886	0	0.827353	0.060809	0	0.0297775	0.821762	1	0.992668	0.0114829	0	0
	ILMN_1796113	CHGB	0	0.0295893	0.794965	0	0.319344	0.0315336	1	-0.603979	0.0378045	0	0.044601	0.618455	0	0
	ILMN_1800776	CNTNAP2	1	0.869534	0.0430853	1	0.896645	0.0280153	0	0.388051	0.302713	0	0.885452	0.0904761	0	0
	ILMN_2365549	CRIP1	0	-0.00125143	0.994668	0	-0.205359	0.280102	1	0.815386	0.0451989	0	0.315642	0.151891	0	0
	ILMN_1791376	DNAJB6	0	-0.270959	0.41517	0	-0.1791	0.0476947	1	-1.10984	0.00331971	0	0.0975796	0.221841	0	0
	ILMN_1727078	DRD2	0	0.105261	0.440787	0	0.0785166	0.831492	1	-0.906377	0.0116464	0	-0.128032	0.348973	0	0
	ILMN_1719224	DSG3	1	0.94271	0.00575561	0	0.324727	0.00474736	0	0.228268	0.492579	1	0.996511	0.00219984	0	0
	ILMN_3247139	DYNLT3	1	0.603102	0.0163158	0	0.415472	0.083191	0	-0.0371854	0.60489	0	0.359681	0.0627002	0	0
	ILMN_1682428	EPSTI1	0	0.327517	0.08348	0	0.481177	0.121559	1	0.868336	0.00392231	1	0.725623	0.0038222	0	0
	ILMN_3248515	ERCC1	1	-0.635912	0.00214272	0	-0.236391	0.31396	0	-0.250782	0.0631362	0	-0.42774	0.0726899	0	0
	ILMN_1764329	FAM164A	0	0.410074	0.109296	1	0.642577	0.00516241	0	0.156212	0.527429	0	0.395839	0.2429	0	0
	ILMN_1674498	GALNT6	1	0.609771	0.00306348	0	0.34031	0.000280168	0	0.584601	0.00571419	0	0.210324	0.087913	0	0
	ILMN_1705261	H19	0	0.399616	0.292547	0	-0.578788	0.0775316	1	1.58488	0.00922324	0	-0.0398634	0.85973	0	0
	ILMN_1768870	HBA1	0	-0.554036	0.10029	0	-0.104031	0.83262	1	-1.32994	0.0163704	0	-0.24627	0.265953	0	0
	ILMN_2069196	HBA2	0	-0.1814	0.492146	0	-0.212345	0.512463	1	-1.2189	0.0379158	0	-0.364482	0.156858	0	0
	ILMN_2053921	HBA2	0	-0.239031	0.258328	0	-0.0656573	0.711554	1	-1.19142	0.00710384	0	-0.197975	0.185406	0	0
	ILMN_1811167	HOXB8	0	-0.463547	0.0438641	0	-0.417964	0.00869008	0	0.0127295	0.979364	1	-0.765669	0.0296922	0	0
	ILMN_1778478	HOXD10	1	0.661824	0.0156341	0	0.220867	0.0924575	1	0.705234	0.021668	0	0.352998	0.0275871	0	0
	ILMN_1768433	HS.155736	1	0.757568	0.00858506	0	0.384668	0.195555	1	0.748536	0.0204462	1	0.65284	0.0200331	0	0
	ILMN_1739794	HS.98462	0	0.243349	0.378618	0	0.261594	0.460873	1	0.653734	0.0382375	0	1.04474	0.0524629	0	0
	ILMN_1668369	IFI6	0	0.130865	0.578136	1	0.965569	0.0498712	0	-0.320794	0.599245	0	0.432403	0.331266	0	0
	ILMN_1678478	KLK6	1	0.752459	0.0398499	0	-0.128426	0.536858	0	0.0589033	0.15305	0	0.392088	0.00474733	0	0
	ILMN_1770853	KLK7	1	0.917169	0.0024635	0	0.195969	0.0426389	0	0.288459	0.207937	0	0.452474	0.0281176	0	0
	ILMN_3212962	LEF1	0	-0.1121	0.352948	0	0.349897	0.021586	1	0.925294	0.00352777	0	-0.155314	0.10163	0	0
	ILMN_1799105	LOC100132395	0	0.395247	0.0473676	0	0.323926	0.0662186	1	0.871171	0.00549149	0	0.332132	0.109737	0	0
	ILMN_2388112	LOC387820	0	-0.013719	0.939412	0	-0.0983017	0.622847	1	-0.89932	0.0305754	0	0.0225961	0.897778	0	0
	ILMN_2393461	LOC728732	0	-0.192845	0.574919	1	-0.646601	0.025986	0	-0.185194	0.486146	0	-0.211617	0.469735	0	0
	ILMN_1685728	LOC728855	0	0.399756	0.120303	0	0.227677	0.341264	1	1.02847	0.0493672	0	0.264219	0.392069	0	0
	ILMN_1727315	LOC730278	0	0.212849	0.65448	0	0.267826	0.375225	0	-0.28912	0.228936	1	0.610597	0.00260935	0	0
	ILMN_2041161	LOC730413	1	0.664447	0.0302613	0	0.0711074	0.728195	0	0.419478	0.00811863	0	0.169093	0.512317	0	0
	ILMN_3242371	MAP1LC3A	1	-0.812009	0.0350725	0	-0.0108444	0.824642	0	0.0321977	0.772733	0	-0.285272	0.0310821	0	0
	ILMN_1679698	PAIP1	0	0.158869	0.450565	0	0.292491	0.173737	1	0.601859	0.0245815	0	0.246046	0.0947974	0	0
	ILMN_1670229	PARP6	0	-0.34414	0.0815967	0	0.263333	0.181049	1	-0.618377	0.0444416	0	-0.158339	0.234051	0	0
	ILMN_2185675	PHACTR3	0	0.480177	0.181301	0	0.254424	0.0527906	0	0.520815	0.0156167	1	0.737566	0.0307303	0	0
	ILMN_1691431	PID1	0	0.568607	0.11296	0	0.287212	0.408516	1	0.827454	0.0236595	0	0.66928	0.0747032	0	0
	ILMN_3187535	PITPNC1	0	0.394175	0.0243086	0	0.0749934	0.785705	1	0.632569	0.00305761	0	0.456442	0.0136331	0	0
	ILMN_2074762	PRSS23	0	0.667934	0.0589453	0	0.395194	0.0284898	1	0.731303	0.0161715	0	0.440614	0.0600187	0	0
	ILMN_1703330	PSG1	0	0.402473	0.324419	0	0.329934	0.632021	0	0.495014	0.0482243	1	0.615393	0.0447674	0	0
	ILMN_1662880	PTPRO	0	0.148021	0.158058	0	0.0997262	0.481073	1	1.11466	0.0295029	0	-0.126455	0.630889	0	0
	ILMN_1664922	RNU6-1	0	0.0210932	0.954555	0	-0.382462	0.252546	1	0.626798	0.0215406	0	-0.084535	0.714836	0	0
	ILMN_1753207	SCD5	0	-0.0157661	0.943941	0	0.0603035	0.824357	1	0.930768	0.0335731	0	-0.0975195	0.601593	0	0
	ILMN_2344455	SCG2	1	0.659018	0.0449291	1	0.694979	0.0276826	0	-0.432524	0.0894271	0	0.476992	0.121975	0	0
	ILMN_2357809	SCLY	0	-0.215059	0.373492	0	-0.383082	0.0141598	1	-0.818811	0.00125366	0	-0.258032	0.0548155	0	0
	ILMN_1814606	SERPINB5	0	0.594544	0.0802021	0	0.476267	0.263309	0	-0.101718	0.741405	1	0.858578	0.0263377	0	0
	ILMN_3256106	SLC2A12	1	1.30595	0.0475239	0	0.807881	0.147273	0	0.636148	0.157184	0	1.06212	0.0711459	0	0
	ILMN_1770675	SLC7A7	1	0.722889	0.0310968	0	0.338759	0.238246	0	-0.162856	0.532462	0	0.519985	0.0143736	0	0
	ILMN_1750497	SOSTDC1	0	0.50284	0.00231057	0	0.168002	0.372487	1	0.627991	0.0228849	0	0.575785	0.0934662	0	0
	ILMN_1798977	SS18	1	0.685015	0.0348928	0	0.191414	0.644694	0	0.328507	0.439585	0	0.411834	0.092517	0	0
	ILMN_1679532	SULT1A1	1	-0.626925	0.0491853	0	-0.32658	0.10178	0	0.315516	0.202416	0	-0.37927	0.0925503	0	0
	ILMN_1811702	SULT2B1	0	0.224592	0.0238475	0	0.325108	0.00559728	0	-0.473762	0.071957	1	0.620712	0.00926233	0	0
	ILMN_1683462	SYP	0	-0.182347	0.171162	0	0.0488139	0.555904	1	-0.882674	0.00880865	0	-0.159402	0.246898	0	0
	ILMN_2234730	TEAD2	0	-0.0817165	0.730177	0	-0.138034	0.0726928	1	0.944827	0.00013218	0	-0.209143	0.145565	0	0
	ILMN_1723414	TESC	1	0.864331	0.0246883	0	0.45428	0.0904903	0	0.5	0.260801	0	0.459562	0.134307	0	0
	ILMN_2243036	TGFBI	1	0.785169	0.0438761	0	0.537921	0.0276505	0	0.417212	0.0628593	0	0.862769	0.0955151	0	0
	ILMN_1822990	UGT1A6	0	-0.342369	0.0724127	0	-0.250093	0.471488	1	0.887192	0.0499247	0	-0.0780751	0.255646	0	0
	ILMN_1854861	UGT1A8	1	-0.599993	0.0123926	0	-0.4603	0.133885	0	0.474193	0.0155014	0	-0.308473	0.0714328	0	0
	ILMN_1816774	ZNF185	1	0.690879	0.0225734	0	0.130013	0.409562	0	-0.0752971	0.42211	1	0.737248	0.0432372	0	0
