# Supplementary material for: MicroRNA–mRNA interactions underlying colorectal cancer molecular subtypes
Source: Nat Commun. 2015 Nov 17;6:8878. doi: 10.1038/ncomms9878 (PMC4660217; doi:10.1038/ncomms9878)
Supplement: Supplementary Data 4 — A double filter for significant regulation, based on t-test (p< 0.05) and fold-change (+/-1.5x), was applied to the 14927 genes expressed in SW403 cells, to identify mRNAs modulated by the various microRNA silencers. The total stem genes mapped on this dataset were 114 and 245 , respectively Up and Down in the Stem subtype (See online methods for further details). [file ncomms9878-s5.xlsx]

## Sheet: Foglio1
	Supplementary Dataset 4: Genes significantly modulated after microRNA downregulation in SW403 cell lines. A double filter for significant regulation, based on t-test (p< 0.05) and fold-change (+/- 1.5x), was applied to the 14927 genes expressed in SW403 cells, to identify mRNAs modulated by the various microRNA silencers. The total stem genes mapped on this dataset were 114 and 245 , respectively…
	Illumina GEO Probe_ID	Gene Symbol	Modulated by miRZIP-429 (1=yes)	Fold Change (Log2Ratio)	T-test p-value	Gene up in Stem (1=yes)	Gene Up in Non-Stem (1=yes)
	ILMN_1724789	HOPX	1	-0.855386	0.016808	1	0
	ILMN_2356745	COL5A1	1	0.798027	0.0387271	1	0
	ILMN_1715567	CXCR4	1	-0.909409	0.00975624	1	0
	ILMN_2105298	CXCR4	1	-1.12856	0.0459351	1	0
	ILMN_2321451	SPON1	1	1.67846	0.0303008	1	0
	ILMN_1663132	ANO1	1	0.978844	0.0426518	1	0
	ILMN_1805216	RPS6KA2	1	-0.732543	0.0280337	1	0
	ILMN_2127416	SERPINE2	1	1.13597	0.00955939	1	0
	ILMN_1860095	ZBTB20	1	-1.00425	0.00949514	1	0
	ILMN_1788078	AGR2	1	0.743625	0.0195563	0	1
	ILMN_2252621	AGR2	1	0.934814	0.00932108	0	1
	ILMN_1719178	AGR3	1	1.17505	0.0295565	0	1
	ILMN_3244051	NR5A2	1	0.646519	0.0210517	0	1
	ILMN_1738738	PLAC8	1	0.695602	0.0465546	0	1
	ILMN_2055271	A1CF	1	-0.607253	0.00304385	0	1
	ILMN_1770336	ARL14	1	-0.649685	0.0209167	0	1
	ILMN_3246673	AXIN2	1	-0.696232	0.0302858	0	1
	ILMN_1795826	CASP1	1	-0.889941	0.0154578	0	1
	ILMN_1716446	CDK6	1	-0.681108	0.0128863	0	1
	ILMN_2232494	FAM3D	1	1.41723	0.00632633	0	1
	ILMN_1720297	HSD17B2	1	2.29809	0.0016863	0	1
	ILMN_1731118	LCN2	1	-0.745407	0.00534407	0	1
	ILMN_1742040	REG4	1	2.48616	0.0103954	0	1
	ILMN_1746196	ACOT1	1	1.11155	0.00644369	0	0
	ILMN_1772189	ACOT4	1	0.730812	0.0489688	0	0
	ILMN_1745580	ALKBH1	1	0.785122	0.00915474	0	0
	ILMN_1750294	ANG	1	0.775242	0.0085443	0	0
	ILMN_1727524	ANGEL1	1	0.688631	0.0460165	0	0
	ILMN_1703228	ARHGAP22	1	-0.907487	0.0243761	0	0
	ILMN_1716053	ART3	1	0.833554	0.023068	0	0
	ILMN_1747577	ATHL1	1	-0.767387	0.00517014	0	0
	ILMN_1794728	AVL9	1	0.689663	0.0228979	0	0
	ILMN_1760727	BBS2	1	-0.740553	0.0132898	0	0
	ILMN_1776363	BCKDHB	1	-0.710218	0.0234857	0	0
	ILMN_1651943	BCL11A	1	-1.11122	0.0478049	0	0
	ILMN_2112829	BCL11A	1	-0.898505	0.0388426	0	0
	ILMN_1751345	C10ORF75	1	0.840086	0.0475606	0	0
	ILMN_1798587	C19ORF69	1	-0.722474	0.0296699	0	0
	ILMN_2414533	C20ORF46	1	-0.636558	0.00063122	0	0
	ILMN_2289825	C21ORF57	1	-0.674439	0.0225477	0	0
	ILMN_2395711	C21ORF66	1	-1.03338	0.0166685	0	0
	ILMN_1684054	C2ORF82	1	-0.67767	0.0211195	0	0
	ILMN_2210101	C3ORF70	1	0.927005	0.00363271	0	0
	ILMN_2395451	C6ORF223	1	0.896349	0.0311141	0	0
	ILMN_1693481	CALB2	1	1.44602	0.00137369	0	0
	ILMN_1771680	CAMK1D	1	-0.689904	0.00849967	0	0
	ILMN_1658684	CBR4	1	-0.62863	0.0228556	0	0
	ILMN_2327994	CCDC88C	1	0.672979	0.0260665	0	0
	ILMN_3246214	CCNB1IP1	1	0.672491	0.0139393	0	0
	ILMN_1705568	CDCA4	1	0.636391	0.0206094	0	0
	ILMN_3251676	CEACAM6	1	0.999097	0.0299891	0	0
	ILMN_1651285	CECR1	1	-0.665385	0.0296913	0	0
	ILMN_1690321	CENPF	1	-0.638149	0.0326719	0	0
	ILMN_1761910	CEP135	1	-0.661144	0.00980481	0	0
	ILMN_1800412	CHRNA7	1	1.08616	0.006745	0	0
	ILMN_1672307	CKB	1	0.753078	0.00444201	0	0
	ILMN_1659343	CLDN2	1	-1.08655	0.036397	0	0
	ILMN_1775943	CNIH	1	0.644984	0.00792638	0	0
	ILMN_2225511	CNIH	1	0.668914	0.0145909	0	0
	ILMN_1666653	COL28A1	1	0.641151	0.0391132	0	0
	ILMN_2196335	CTSL2	1	0.674189	0.0197848	0	0
	ILMN_1763311	CUL5	1	-0.643097	0.0208988	0	0
	ILMN_1771629	D2HGDH	1	-0.587027	0.0170621	0	0
	ILMN_1733581	DEGS1	1	-0.711427	0.00736481	0	0
	ILMN_1690442	DLST	1	0.62329	0.0147742	0	0
	ILMN_1716006	DMKN	1	1.12701	0.00259307	0	0
	ILMN_1748916	DMKN	1	0.734535	0.010452	0	0
	ILMN_2182531	DMKN	1	1.03933	0.00792666	0	0
	ILMN_1684186	DSG3	1	-0.785606	0.00665736	0	0
	ILMN_1771815	EIF5	1	0.631587	0.00622786	0	0
	ILMN_1737588	ENPP4	1	-0.712729	0.0299241	0	0
	ILMN_1763401	EPHB1	1	0.9397	0.022335	0	0
	ILMN_1732404	ESD	1	0.636869	0.0145877	0	0
	ILMN_1684188	F5	1	1.61151	0.0280923	0	0
	ILMN_1790751	FHOD3	1	-0.802048	0.0241122	0	0
	ILMN_3268179	FKBP3	1	0.747667	0.00552642	0	0
	ILMN_1815635	FOXD2	1	0.664248	0.0438401	0	0
	ILMN_1697166	FOXQ1	1	-0.600581	0.0185939	0	0
	ILMN_2257652	GAD1	1	-0.916543	0.000818105	0	0
	ILMN_1813949	GNG4	1	2.07019	0.00161663	0	0
	ILMN_3232889	GSDMB	1	0.648361	0.0194123	0	0
	ILMN_1749362	HNMT	1	0.592558	0.0245629	0	0
	ILMN_2410371	HOXB8	1	-0.763871	0.0312502	0	0
	ILMN_1748601	HPSE	1	0.739513	0.00739241	0	0
	ILMN_1777913	HS.417262	1	-0.712688	0.00842276	0	0
	ILMN_1681943	HS.497591	1	0.628145	0.01142	0	0
	ILMN_1716815	HS.535392	1	-0.59284	0.00618805	0	0
	ILMN_1792837	IFI6	1	0.659143	0.0124864	0	0
	ILMN_1654504	IQCK	1	0.670171	0.0425003	0	0
	ILMN_1700610	IQCK	1	0.70568	0.000610681	0	0
	ILMN_1756982	IRAK1BP1	1	-0.837505	0.037465	0	0
	ILMN_1766551	KRT6B	1	1.67087	0.0419656	0	0
	ILMN_1747685	LANCL1	1	-0.627566	0.0338448	0	0
	ILMN_1803351	LANCL1	1	-0.640492	0.00520913	0	0
	ILMN_2087528	LARP4B	1	-0.786134	0.00321735	0	0
	ILMN_1742601	LCN15	1	0.937912	0.0164291	0	0
	ILMN_1689086	LOC100132564	1	1.28914	0.0432086	0	0
	ILMN_1801917	LOC285141	1	-0.759146	0.0166612	0	0
	ILMN_1715703	LOC391532	1	0.648627	0.0335045	0	0
	ILMN_1792172	LOC643668	1	0.713042	0.0480242	0	0
	ILMN_1698995	LOC644563	1	0.879586	0.00893095	0	0
	ILMN_1733998	LOC645553	1	1.3237	0.0229017	0	0
	ILMN_1781658	LOC647543	1	-0.684161	0.00117645	0	0
	ILMN_1812545	LOC652175	1	0.768296	0.0244058	0	0
	ILMN_2157435	LOC732445	1	1.66604	0.00324098	0	0
	ILMN_2233604	LRRC49	1	-0.689402	0.012122	0	0
	ILMN_1653203	LYZ	1	-0.796335	0.00998695	0	0
	ILMN_1738346	LYZ	1	-0.617902	0.0443948	0	0
	ILMN_1788553	MGST1	1	0.990316	0.0487421	0	0
	ILMN_1673261	MGST1	1	0.780315	0.0191614	0	0
	ILMN_2384152	MGST1	1	1.03493	0.0338618	0	0
	ILMN_3166177	MME	1	-0.93165	0.036086	0	0
	ILMN_3166728	MOCS1	1	0.693518	0.00228985	0	0
	ILMN_2359453	MPI	1	0.629586	0.0185563	0	0
	ILMN_1718783	MSLN	1	-0.906888	0.0307217	0	0
	ILMN_1745533	N4BP2L2	1	-0.91535	0.0245751	0	0
	ILMN_1655626	NEDD4	1	-0.625529	0.0323787	0	0
	ILMN_1757634	NETO2	1	-1.12668	0.0141595	0	0
	ILMN_1665686	NGDN	1	0.700446	0.00967195	0	0
	ILMN_1785528	NGDN	1	0.737742	0.000404602	0	0
	ILMN_1716730	NIN	1	-0.634017	0.0224275	0	0
	ILMN_3309589	NKD1	1	-0.916552	0.0139511	0	0
	ILMN_1807448	NR2F1	1	-1.05103	0.00669503	0	0
	ILMN_2313330	NSUN5B	1	-0.628984	0.0190813	0	0
	ILMN_1793732	NUDT13	1	-0.634006	0.0021987	0	0
	ILMN_1799389	OAS3	1	0.691347	0.0222786	0	0
	ILMN_1760830	OPN3	1	0.899783	0.0183542	0	0
	ILMN_1662451	OXR1	1	-0.776042	0.0372082	0	0
	ILMN_1705302	PABPC1L	1	-1.11144	0.00226046	0	0
	ILMN_1802735	PARP2	1	0.692101	0.00132605	0	0
	ILMN_2280203	PARP2	1	0.689842	0.0207502	0	0
	ILMN_2348367	PCNT	1	-0.621577	0.0403558	0	0
	ILMN_3259594	PFAAP5	1	-0.772851	0.0105798	0	0
	ILMN_1811608	PHACTR2	1	-0.77755	0.0122141	0	0
	ILMN_1797406	PHF10	1	0.65318	0.0131121	0	0
	ILMN_1707286	PIAS2	1	0.855573	0.00700962	0	0
	ILMN_1726048	PIGV	1	0.771138	0.035669	0	0
	ILMN_3189585	PILRB	1	-0.629908	0.00266691	0	0
	ILMN_1723320	PLEKHG6	1	0.657588	0.0131202	0	0
	ILMN_1778320	PON3	1	-0.641233	0.0154479	0	0
	ILMN_2395214	PPP2R3C	1	0.668781	0.00655154	0	0
	ILMN_3307977	PRODH	1	0.947665	0.0197918	0	0
	ILMN_1792419	PSD3	1	-0.791373	0.0322415	0	0
	ILMN_2356273	PSG4	1	0.841312	0.0231729	0	0
	ILMN_2214734	PSMA6	1	0.609362	0.00300864	0	0
	ILMN_3257030	PSME1	1	0.710325	0.00735323	0	0
	ILMN_1696546	PTPRO	1	0.757841	0.0333665	0	0
	ILMN_1666910	PVRL3	1	-0.611057	0.0324495	0	0
	ILMN_2274571	RASAL2	1	-0.619322	0.0030044	0	0
	ILMN_1768055	RET	1	-1.34647	0.0267026	0	0
	ILMN_1691742	RFFL	1	0.590494	0.0090582	0	0
	ILMN_2407605	RN7SK	1	1.80657	0.0253142	0	0
	ILMN_1664993	RN7SK	1	1.31202	0.0433019	0	0
	ILMN_1731516	RNASE4	1	0.592454	0.0274622	0	0
	ILMN_1722753	RNASE4	1	0.609942	0.0115496	0	0
	ILMN_1727577	RNF160	1	-0.602867	0.0304044	0	0
	ILMN_1699859	RPL36AL	1	0.61966	0.0281751	0	0
	ILMN_2125395	RSU1	1	-0.904018	0.0214405	0	0
	ILMN_1671260	S100A9	1	-0.940856	0.0421972	0	0
	ILMN_1725271	SAMD14	1	-0.601997	0.0142579	0	0
	ILMN_1679962	SAMD3	1	1.15101	0.0127726	0	0
	ILMN_1651457	SAMD3	1	1.84639	0.0119597	0	0
	ILMN_1726030	SCYL1	1	-0.628175	0.00551189	0	0
	ILMN_1686416	SELM	1	-0.833097	0.0183221	0	0
	ILMN_1779376	SERPINB5	1	0.657256	0.00313946	0	0
	ILMN_1731014	SLC45A4	1	-0.588038	0.00101337	0	0
	ILMN_1682034	SLPI	1	-0.664014	0.0296711	0	0
	ILMN_1796572	SMAD5	1	-0.591958	0.0417692	0	0
	ILMN_2231242	SOX2	1	1.79499	0.00355939	0	0
	ILMN_2211800	SOX2	1	2.43253	0.0214885	0	0
	ILMN_1845076	SULT2B1	1	0.636627	0.0475057	0	0
	ILMN_1863228	SYT13	1	0.879453	0.0107654	0	0
	ILMN_1831098	TAF1C	1	-0.686491	0.011259	0	0
	ILMN_1902123	TFCP2L1	1	0.832118	0.0233805	0	0
	ILMN_1913759	TGM3	1	-0.786812	0.012319	0	0
	ILMN_1833008	TINF2	1	0.854025	0.00479738	0	0
	ILMN_1829553	TMEM16A	1	1.0077	0.000433244	0	0
	ILMN_1873562	TMEM16A	1	1.09209	0.00061749	0	0
	ILMN_1888925	TMEM171	1	0.664124	0.00994876	0	0
	ILMN_1872864	TMEM200A	1	0.732525	0.0327761	0	0
	ILMN_1847047	TRIM7	1	1.76573	0.0112268	0	0
	ILMN_1839941	TUBA1A	1	0.669597	0.0291765	0	0
	ILMN_1870621	UBE2G2	1	-0.597222	0.000221636	0	0
	ILMN_1859707	UBR7	1	0.777441	0.0142266	0	0
	ILMN_1850734	WDR37	1	-0.665977	0.0390748	0	0
	ILMN_1880402	ZDHHC3	1	0.727947	0.01235	0	0
	ILMN_1895825	ZNF22	1	-0.786928	0.0138938	0	0
